# Supplementary material for: Neural substrates of sexual arousal are not sex dependent
Source: Proc Natl Acad Sci U S A. 2019 Jul 15;116(31):15671–6. doi: 10.1073/pnas.1904975116 (PMC6681749; doi:10.1073/pnas.1904975116)
Supplement: Supplementary File [file pnas.1904975116.sd01.xlsx]

## Sheet: Sheet1
PMID	Autor (1st)	year	Country	n(cases)	sexual orientation	age	%male	handedness (L/R)	Kinsey Score	Psychiatric/Neurological diseases	medications	n(comparison group)	Sexual Orientation	matching (age/sex)	diseases/medications	Data type	X_Resolution (mm)	Y_Resolution (mm)	Z_Resolution (mm)	TE (ms)	TR (ms)	number of channels per RF head coil	cue type	Contrasted cue	Machine power (Tesla)	Software	cue paradigm	Analysis (WB/ROI)	X coor	Y coor	Z coor	Hemisphere	Brain Region	tmax	TAL
24331548	Kim	2013	Korea	12	heterosexual	23.5	100	right handed		None	None					T1 weighted	3.4	3.4	5	35	3000		video	rest	3	SPM2	block design	ROI	-5	-1	-3	L	Lateral Globus Pallidus	3.31	TAL
																													-16	-6	4	L	Lateral Globus Pallidus	2.36	TAL
																													-16	-7	20	L	Caudate Body	2.61	TAL
																													-23	-18	-23	L	Parahippocampal Gyrus	2.36	TAL
																													-17	2	-14	L	Parahippocampal Gyrus	2.27	TAL
																													-14	-9	6	L	Thalamus	2.18	TAL
																													-2	6	-3	L	Anterior Cingulate	2.12	TAL
24331548	Kim	2013	Korea	12	heterosexual	22.7	0	right handed		None	None					T1 weighted	3.4	3.4	5	35	3000		video	rest	3	SPM2	block design	ROI	-7	20	30	L	Cingulate Gyrus	3.22	TAL
																													27	10	0	R	Putamen	2.35	TAL
																													11	-14	19	R	Thalamus	2.31	TAL
24871202	Kühn	2014	Germany	64	heterosexual	28.9	100			none	none					T2* weighted	3.4	3.4	3		1100	12	pic	physical exercise	3	SPM8	block design	WB	-23	0	7	L	Putamen		TAL
																													22	-5	13	R	Putamen		TAL
22514316	Demos	2012	USA	58		18	0			healthy	none					T2* fast field echo	3	3	3.5	35	2500		pic	animals (80), food (80), people drinking alcohol (80), people (non-sexual/non-drinking) (80), and environmental scenes (80)	3	SPM2	event-related	WB	-9	4	1	L	Caudate Head		TAL
																													13	52	9	R	Medial Frontal Gyrus		TAL
																													35	2	-13	R	Superior Temporal Gyrus		TAL
																													-20	-25	-13	L	Parahippocampal Gyrus		TAL
25117824	Wehrum-Osinsky	2014	Germany	56	heterosexual	25.9	57.14	right-handed		None	None					T2*‐weighted	3	3	5	55	2500		pic	neutral	1.5	SPM8	block design	ROI	-1	34	8	L	Anterior Cingulate		TAL
																													-18	-4	-6	L	Lateral Globus Pallidus		TAL
																													16	-5	-6	R	Medial Globus Pallidus		TAL
																													-7	1	0	L	Lentiform Nucleus		TAL
																													-26	13	-8	L	Claustrum		TAL
																													24	15	-4	R	Putamen		TAL
																													-9	6	0	L	Caudate Head		TAL
																													7	14	1	R	Caudate Head		TAL
																													-46	-64	-7	L	Middle Occipital Gyrus		TAL
																													43	-63	-11	R	Fusiform Gyrus		TAL
																													-26	33	-11	L	Middle Frontal Gyrus		TAL
																													21	15	-7	R	Putamen		TAL
																													26	39	55	R	Superior Frontal Gyrus		TAL
																													26	-52	49	R	Precuneus		TAL
																													-18	-31	5	L	Pulvinar		TAL
																													5	-6	5	R	Thalamus		TAL
24465445	Borg	2014	Netherlands	20	heterosexual	25.3	0	right-handed		None	None					T2*-weighted			3	30	2000	8	pic	non-sexual interacting bodies (e.g. Yoga)	3	SPM8	block design	WB	-49	-57	-11	L	Fusiform Gyrus		TAL
																													43	-55	-11	R	Fusiform Gyrus		TAL
																													34	-82	-8	R	Middle Occipital Gyrus		TAL
																													-2	-55	48	L	Precuneus		TAL
																													-57	-29	31	L	Inferior Parietal Lobule		TAL
																													-22	-67	41	L	Precuneus		TAL
																													24	-77	21	R	Cuneus		TAL
																													-44	-2	29	L	Precentral Gyrus		TAL
																													45	0	27	R	Precentral Gyrus		TAL
																													-27	-13	44	L	Middle Frontal Gyrus		TAL
																													-5	-6	5	L	Thalamus		TAL
																													-16	-26	7	L	Pulvinar		TAL
																													17	-25	6	R	Pulvinar		TAL
																													-8	-21	-9	L	*		TAL
																													8	-19	-10	R	*		TAL
																													40	-59	-26	R	Tuber		TAL
24275010	Oei	2014	Netherlands	37	heterosexual	21.5	100			healthy	none					T2*-weighted	2.75	2.75	2.75	30	2200		pic	neutral	3	FSL	backward-masking paradigm	WB	-36	18	-2	L	Insula		TAL
																													-29	16	-4	L	Insula		TAL
																													-3	-6	9	L	Thalamus		TAL
																													5	10	2	R	Caudate Head		TAL
																													-6	12	2	L	Caudate Head		TAL
																													-19	-2	-9	L	Amygdala		TAL
																													-5	26	26	L	Anterior Cingulate		TAL
																													-5	-66	27	L	Precuneus		TAL
																													25	16	-3	R	Claustrum		TAL
																													18	-2	-10	R	Parahippocampal Gyrus		TAL
23421466	Wehrum	2013	Germany	100	heterosexual	25.4	50	right-handed		None	None					T2*‐weighted	3	3	5	55	2500		pics	neutral	1.5	SPM8	block design	WB	43	-67	-9	R	Fusiform Gyrus		TAL
																													-46	-64	-4	L	Middle Occipital Gyrus		TAL
																													-30	-55	48	L	Superior Parietal Lobule		TAL
																													26	-52	49	R	Precuneus		TAL
																													-4	36	9	L	Anterior Cingulate		TAL
																													-23	16	-10	L	Extra-Nuclear		TAL
																													-9	12	1	L	Caudate Head		TAL
																													24	15	-9	R	Inferior Frontal Gyrus		TAL
																													-26	13	-8	L	Claustrum		TAL
																													7	12	1	R	Caudate Head		TAL
																													27	15	-6	R	Claustrum		TAL
																													-7	1	0	L	Lentiform Nucleus		TAL
																													-18	-4	-6	L	Lateral Globus Pallidus		TAL
																													16	-5	-6	R	Medial Globus Pallidus		TAL
																													18	-28	6	R	Pulvinar		TAL
																													-18	-31	5	L	Pulvinar		TAL
23347356	Kim	2013	Korea	24	healthy	38.4	0	right-handed		None	None					GE EPI			6	50	3000		video	neutral	3	SPM2	block design	WB	-10	14	-2	L	Caudate Head		TAL
																													-10	-4	-16	L	Parahippocampal Gyrus		TAL
																													-10	-3	-17	L	Parahippocampal Gyrus		TAL
																													-16	14	-4	L	Putamen		TAL
																													-10	31	-1	L	Anterior Cingulate		TAL
																													5	-1	-7	R	Hypothalamus		TAL
																													-10	-2	-15	L	Parahippocampal Gyrus		TAL
																													2	8	39	R	Cingulate Gyrus		TAL
																													-23	15	-12	L	Inferior Frontal Gyrus		TAL
																													8	-40	6	R	Parahippocampal Gyrus		TAL
																													12	-34	5	R	Thalamus		TAL
23051899	Borg	2014	Netherlands	21	healthy	22	0	right-handed		None	None					T2*-weighted	3	3	3	30	2000		pics	neutral	3	SPM8	block design	WB	43	-69	-3	R	Inferior Occipital Gyrus		TAL
																													39	3	30	R	Precentral Gyrus		TAL
																													8	-25	-11	R	Substania Nigra		TAL
																													22	-37	-37	R	Cerebellar Tonsil		TAL
																													2	3	30	R	Cingulate Gyrus		TAL
																													14	-3	-5	R	Medial Globus Pallidus		TAL
																													32	-8	49	R	Precentral Gyrus		TAL
																													-17	-39	-38	L	Cerebellar Tonsil		TAL
																													-26	-8	48	L	Middle Frontal Gyrus		TAL
																													-46	3	31	L	Inferior Frontal Gyrus		TAL
																													-23	7	-10	L	Subcallosal Gyrus		TAL
																													-8	-5	-5	L	Hypothalamus		TAL
22395731	Oei	2012	Netherlands	17	healthy (Placebo)	21.11	100			None	None					T2*-weighted	2.75	2.75	2.75	30	2200		pics	neutral	3	FEAT	backward-masking paradigm	WB	-51	-70	8	L	Middle Occipital Gyrus		TAL
																													-42	-46	-24	L	Culmen		TAL
																													-40	-45	-19	L	Culmen		TAL
																													-29	24	8	L	Insula		TAL
																													-34	17	7	L	Insula		TAL
																													8	7	9	R	Caudate Body		TAL
																													-8	1	10	L	Caudate Body		TAL
																													6	10	2	R	Caudate Head		TAL
																													-8	14	2	L	Caudate Head		TAL
																													42	-49	-18	R	Culmen		TAL
																													51	-67	-3	R	Inferior Temporal Gyrus		TAL
																													32	24	5	R	Inferior Frontal Gyrus		TAL
																													41	15	26	R	Middle Frontal Gyrus		TAL
																													38	19	21				TAL
																													-42	6	22	L	Inferior Frontal Gyrus		TAL
																													-40	-1	34	L	Precentral Gyrus		TAL
																													-42	1	38	L	Middle Frontal Gyrus		TAL
21883951	Kagerer	2011	Austria	21	hetero and homosexuals	28	100	right-handed		None	None					T2*‐weighted	3	3	5	60			pics	neutral	1.5	SPM8	event-related	WB	-1	-21	-33				TAL
																													-1	-33	26	L	Cingulate Gyrus		TAL
																													-29	22	10	L	Insula		TAL
																													-12	10	-5	L	Putamen		TAL
																													10	12	-2	R	Caudate Head		TAL
																													-4	6	0	L	Caudate Head		TAL
																													-12	-34	7	L	Thalamus		TAL
																													15	-27	16	R	Pulvinar		TAL
																													-12	34	3	L	Anterior Cingulate		TAL
																													1	-91	10	R	Cuneus		TAL
21883951	Kagerer	2011	Austria	21	hetero and homosexuals	28	100	right-handed		None	None					T2*‐weighted	3	3	5	60			pics	aversive	1.5	SPM8	event-related	WB	-12	15	-2	L	Caudate Head		TAL
																													-4	6	0	L	Caudate Head		TAL
																													15	-27	16	R	Pulvinar		TAL
																													7	-86	-8	R	Lingual Gyrus		TAL
21718449	Bianchi-Demicheli	2011	Switzerland	15	heterosexual	30.4	0	right-handed		None	None					GRE EPI	1.95	1.95	3.4	40	2200		pics	neutral	3	SPM5	event-related	WB	41	-57	-6	R	Fusiform Gyrus		TAL
																													-32	-62	-16	L	Declive		TAL
																													32	-65	-12	R	Declive		TAL
																													-26	4	-23	L	Uncus		TAL
																													-4	-19	35	L	Cingulate Gyrus		TAL
																													29	-63	53	R	Superior Parietal Lobule		TAL
																													43	5	19	R	Insula		TAL
																													-43	-1	28	L	Precentral Gyrus		TAL
																													-37	26	12	L	Inferior Frontal Gyrus		TAL
																													-12	45	14	L	Medial Frontal Gyrus		TAL
																													29	-6	42	R	Middle Frontal Gyrus		TAL
																													-46	-68	-11	L	Fusiform Gyrus		TAL
19473471	Ponseti	2009	Germany	12	heterosexual	26.8	100	right-handed				14		age/sex	homosexual	fMRI	3.44	3.44	3.5	50	3100		pics	pics (opposite sex)	1.5	SPM2	event-related	WB	-58	-20	1	L	Superior Temporal Gyrus		TAL
																													17	43	28	R	Superior Frontal Gyrus		TAL
																													31	-16	-4	R	Putamen		TAL
																													-16	-49	41	L	Precuneus		TAL
																													39	-19	39	R	Precentral Gyrus		TAL
																													8	-52	34	R	Precuneus		TAL
																													22	-72	48	R	Precuneus		TAL
																													3	-27	7	R	Pulvinar		TAL
18647397	Bühler	2008	Germany	10	heterosexual	32	100	right-handed								EPI	3.44	3.44	4	66	1800		pics	neutral	1.5	SPM99	block design	WB	29	-9	50	R	Precentral Gyrus		TAL
																													38	10	30	R	Precentral Gyrus		TAL
																													-24	-14	48	L	Precentral Gyrus		TAL
																													32	-51	49	R	Superior Parietal Lobule		TAL
																													-21	-57	47	L	Precuneus		TAL
																													57	-3	10	R	Precentral Gyrus		TAL
																													49	-61	-1	R	Middle Temporal Gyrus		TAL
																													38	-71	-15	R	Declive		TAL
																													-48	-63	0	L	Middle Temporal Gyrus		TAL
																													-4	-66	-26	L	Pyramis		TAL
18647397	Bühler	2008	Germany	10	heterosexual	32	100	right-handed								EPI	3.44	3.44	4	66	1800		pics	neutral	1.5	SPM99	event-related	WB	43	9	36	R	Middle Frontal Gyrus		TAL
																													-10	-21	54	L	Medial Frontal Gyrus		TAL
																													33	16	-7	R	Extra-Nuclear		TAL
																													35	37	6	R	Middle Frontal Gyrus		TAL
																													-37	16	-6	L	Inferior Frontal Gyrus		TAL
																													-27	-22	40	L	Postcentral Gyrus		TAL
																													-37	-17	-17	L	Sub-Gyral		TAL
																													43	-55	-3	R	Middle Temporal Gyrus		TAL
																													43	-69	-4	R	Inferior Occipital Gyrus		TAL
																													-51	-63	0	L	Middle Temporal Gyrus		TAL
																													-37	-71	-11	L	Fusiform Gyrus		TAL
																													-9	-25	7	L	Pulvinar		TAL
																													4	6	43	R	Medial Frontal Gyrus		TAL
																													-9	-25	7	L	Pulvinar		TAL
18358744	Schiffer	2008	Germany	12	heterosexual	36.1	100	92% right-handed	0 or 1							T2*‐weighted	3.44	3.44	3	55	3500		pics	neutral	1.5	SPM2	block design	WB	-28	20	-16	L	Inferior Frontal Gyrus		TAL
																													46	35	0	R	Inferior Frontal Gyrus		TAL
																													33	35	-3	R	Middle Frontal Gyrus		TAL
																													46	34	11	R	Inferior Frontal Gyrus		TAL
																													-38	-5	41	L	Precentral Gyrus		TAL
																													-5	-16	68	L	Medial Frontal Gyrus		TAL
																													40	-24	59	R	Precentral Gyrus		TAL
																													-4	35	7	L	Anterior Cingulate		TAL
																													-7	-1	50	L	Medial Frontal Gyrus		TAL
																													2	34	13	R	Anterior Cingulate		TAL
																													-4	0	39	L	Cingulate Gyrus		TAL
																													-4	0	42	L	Cingulate Gyrus		TAL
																													-9	18	6	L	Caudate Body		TAL
																													5	7	0	R	Caudate Head		TAL
																													21	2	-11	R	Parahippocampal Gyrus		TAL
																													-23	-2	-21	L	Amygdala		TAL
																													-4	-14	11	L	Thalamus		TAL
																													4	-17	11	R	Thalamus		TAL
																													18	-27	-1	R	Thalamus		TAL
																													13	-21	-3	R	Substania Nigra		TAL
																													-29	-42	-16	L	Culmen		TAL
																													29	-35	-8	R	Parahippocampal Gyrus		TAL
																													27	-70	-21	R	Declive		TAL
																													43	-57	-6	R	Fusiform Gyrus		TAL
																													-46	-63	-2	L	Middle Temporal Gyrus		TAL
																													-45	13	-3	L	Inferior Frontal Gyrus		TAL
																													46	19	-9	R	Inferior Frontal Gyrus		TAL
																													43	-36	37	R	Inferior Parietal Lobule		TAL
																													-43	-33	38	L	Inferior Parietal Lobule		TAL
																													16	-26	-9	R	Parahippocampal Gyrus		TAL
																													-29	-42	-14	L	Fusiform Gyrus		TAL
																													26	-77	27	R	Precuneus		TAL
																													-10	-69	54	L	Superior Parietal Lobule		TAL
																													-35	-51	48	L	Inferior Parietal Lobule		TAL
																													20	-70	39	R	Precuneus		TAL
																													24	79	15				TAL
																													24	-89	-1	R	Cuneus		TAL
																													41	-71	-13	R	Fusiform Gyrus		TAL
																													-34	-76	-12	L	Fusiform Gyrus		TAL
																													32	-74	22	R	Middle Occipital Gyrus		TAL
																													-21	-94	0	L	Cuneus		TAL
																													29	33	-4	R	Inferior Frontal Gyrus		TAL
																													31	-30	-8	R	Hippocampus		TAL
																													-12	-65	53	L	Superior Parietal Lobule		TAL
																													-33	-48	46	L	Inferior Parietal Lobule		TAL
																													-30	19	-13	L	Inferior Frontal Gyrus		TAL
																													-4	34	7	L	Anterior Cingulate		TAL
																													-11	20	8	L	Caudate Body		TAL
																													-31	-41	-15	L	Fusiform Gyrus		TAL
																													39	22	45	R	Middle Frontal Gyrus		TAL
																													-29	-41	-12	L	Fusiform Gyrus		TAL
																													-10	-69	56	L	Superior Parietal Lobule		TAL
16962339	Moulier	2006	France	10	heterosexual	21.7	100	right-handed								T2*-weighted	3.75	3.75	6	60	5000		pics	neutral	1.5	SPM99	block design	WB	38	-62	-14	R	Declive		TAL
																													43	-65	-9	R	Fusiform Gyrus		TAL
																													-26	-80	2	L	Middle Occipital Gyrus		TAL
																													-40	-59	-10	L	Fusiform Gyrus		TAL
																													35	-77	-8	R	Inferior Occipital Gyrus		TAL
																													-35	-75	-1	L	Inferior Occipital Gyrus		TAL
																													20	-65	42	R	Precuneus		TAL
																													34	-50	60	R	Superior Parietal Lobule		TAL
																													-27	-70	40	L	Precuneus		TAL
																													-19	-58	61	L	Superior Parietal Lobule		TAL
																													-43	-43	48	L	Inferior Parietal Lobule		TAL
																													-38	-45	40	L	Inferior Parietal Lobule		TAL
																													-49	-36	38	L	Inferior Parietal Lobule		TAL
																													-54	-29	28	L	Inferior Parietal Lobule		TAL
																													29	-51	49	R	Precuneus		TAL
																													-7	-81	32	L	Cuneus		TAL
																													29	1	32				TAL
																													35	18	7	R	Insula		TAL
																													27	20	15	R	Claustrum		TAL
																													-21	5	23				TAL
																													21	-31	15	R	Caudate Tail		TAL
																													-1	-22	13	L	Thalamus		TAL
																													5	-10	1	R	Thalamus		TAL
																													2	6	10	R	Caudate Body		TAL
																													12	-62	18	R	Precuneus		TAL
																													-46	-68	19	L	Middle Temporal Gyrus		TAL
																													-48	-33	3	L	Superior Temporal Gyrus		TAL
16038771	Stark	2005	Germany	12	heterosexual	28.2	50	right-handed								T2*-weighted	3	3	5	60			pics	neutral	1.5	SPM99	block design	WB	49	-58	2	R	Middle Temporal Gyrus		TAL
																													21	8	-5	R	Putamen		TAL
																													21	5	-11	R	Subcallosal Gyrus		TAL
																													10	1	-1	R	Medial Globus Pallidus		TAL
																													7	-27	-1	R	Thalamus		TAL
																													-1	-29	-4				TAL
																													5	-27	-1	R	Thalamus		TAL
15004563	Hamann	2004	USA	28	heterosexual	25.4	50									EPI	3.9	3.9	5	40	3000		pics	neutral	1.5	SPM99	block design	ROI	-19	-4	-14	L	Amygdala		TAL
																													18	-4	-14	R	Amygdala		TAL
																													-1	-5	-3	L	Thalamus		TAL
19656273	Klucken	2009	Germany	44	heterosexual	23.05	50	right-handed								T2*‐weighted	3	3	5	55	2500		pics	neutral	1.5	SPM2	block design	ROI	30	0	-11	R	Amygdala		TAL
																													-3	-37	-34	L			TAL
																													7	-20	19	R	Thalamus		TAL
																													-46	-60	-8	L	Fusiform Gyrus		TAL
																													49	-61	-1	R	Middle Temporal Gyrus		TAL
14568457	Mouras	2003	France	9		26	100	right-handed		healthy						T2*-weighted	3.75	3.75	5	66	3000		pics	neutral	1.5	spm99	block design	WB	20	-60	50	R	Precuneus		TAL
																													-27	-58	58	L	Superior Parietal Lobule		TAL
																													-29	-47	40	L	Superior Parietal Lobule		TAL
																													-51	-27	31	L	Inferior Parietal Lobule		TAL
																													57	-22	33	R	Postcentral Gyrus		TAL
																													18	-81	37	R	Precuneus		TAL
																													-24	-78	34	L	Precuneus		TAL
																													51	3	35	R	Precentral Gyrus		TAL
																													-54	4	36	L	Precentral Gyrus		TAL
18329905	Walter	2008	Germany	21	heterosexual	25.73	52									T2* weighted	3.125	3.125	5	40	2000		pics	neutral	1.5	spm2	block design	WB	-9	6	7	L	Caudate Body		TAL
																													7	3	10	R	Caudate Body		TAL
																													-4	10	-3	L	Caudate Head		TAL
																													5	-1	-7	R	Hypothalamus		TAL
																													-1	34	13	L	Anterior Cingulate		TAL
																													2	51	12	R	Medial Frontal Gyrus		TAL
																													4	43	35	R	Medial Frontal Gyrus		TAL
																													-48	-74	-4	L	Middle Occipital Gyrus		TAL
																													49	-69	-1	R	Inferior Temporal Gyrus		TAL
																													-35	-62	49	L	Superior Parietal Lobule		TAL
																													23	-63	53	R	Superior Parietal Lobule		TAL
																													1	-66	30	R	Precuneus		TAL
																													37	-46	22	R	Insula		TAL
																													-4	-7	-5	L	Mammillary Body		TAL
																													16	-3	-9	R	Parahippocampal Gyrus		TAL
29729394	Strahler	2018	Germany	97	heterosexual	25.3	48	right-handed								T2*-weighted	3	3	5	55	2500		pics	neutral	1.5	SPM12	block design	WB	-7	4	1	L	Caudate Head		TAL
																													6	6	1	R	Caudate Head		TAL
																													-7	4	3	L	Caudate Head		TAL
																													6	4	7	R	Caudate Body		TAL
																													-18	-4	-7	L	Lateral Globus Pallidus		TAL
																													19	-5	-7	R	Lateral Globus Pallidus		TAL
																													-29	-14	-7	L	Putamen		TAL
																													21	12	-1	R	Putamen		TAL
																													-3	30	7	L	Anterior Cingulate		TAL
																													-8	-28	2	L	Pulvinar		TAL
																													19	-34	3	R	Pulvinar		TAL
																													-27	26	-6	L	Inferior Frontal Gyrus		TAL
																													23	22	-8	R	Inferior Frontal Gyrus		TAL
29330483	Safron	2018	USA	21	heterosexual	29.7	0	right handed	0.8		None					T2* weighted	1.72	1.72	3.99	20	2500	12	pic	landscape videos	3	SPM 12b	event-related	WB	-31.62	-71.54	-12.04	L	Fusiform Gyrus	8.01	TAL
																													26.66	-63.72	-7.61	R	Fusiform Gyrus	7.81	TAL
																													37.87	-65.79	-15.73	R	Declive	7.78	TAL
																													26.72	-55.07	-9.5	R	Fusiform Gyrus	7.59	TAL
29330483	Safron	2018	USA	20	heterosexual	29.7	0	right handed	0.8		None					T2* weighted	1.72	1.72	3.99	20	2500	12	video	landscape videos	3	SPM 12b	block design	WB	-53.92	-25.48	8.16	L	Superior Temporal Gyrus	11.71	TAL
																													-40.09	-31.4	10.53	L	Transverse Temporal Gyrus	10.15	TAL
																													-62.26	-28.23	7.76	L	Superior Temporal Gyrus	8.99	TAL
																													48.92	-16.84	2.61	R	Superior Temporal Gyrus	10.42	TAL
29330483	Safron	2018	USA	20	heterosexual	29.7	0	right handed	0.8		None					T2* weighted	1.72	1.72	3.99	20	2500	12	video	landscape videos	3	SPM 12b	block design	WB	-9.57	-78.29	-1.5	L	Lingual Gyrus	10.14	TAL
																													54.12	-19.49	29.47	R	Postcentral Gyrus	7.94	TAL
																													28.67	-52.97	55.6	R	Superior Parietal Lobule	7.64	TAL
29330483	Safron	2018	USA	21	bisexual	30.27	0	right handed	2.63		None					T2* weighted	1.72	1.72	3.99	20	2500	12	pic	landscape videos	3	SPM 12b	event-related	WB	32.24	-66.28	-10.47	R	Declive	10.68	TAL
																													43.36	-60.75	-9.75	R	Fusiform Gyrus	7.96	TAL
																													29.54	-52.03	-11.86	R	Declive	7.15	TAL
																													-37.23	-80.16	-10.25	L	Middle Occipital Gyrus	9.07	TAL
																													-29.05	-84.04	0.33	L	Middle Occipital Gyrus	8.47	TAL
																													-23.41	-88.87	-8.14	L	Inferior Occipital Gyrus	8.06	TAL
																													26.35	-76.99	12.74	R	Cuneus	9.03	TAL
																													26.24	-80.57	20.51	R	Middle Occipital Gyrus	7.38	TAL
																													-23.28	-79.71	-15.38	L	Declive	8.22	TAL
																													12.67	-94.65	-8.08	R	Lingual Gyrus	8.09	TAL
																													37.66	-78.27	-3.4	R	Inferior Occipital Gyrus	8.05	TAL
																													23.74	-81.26	-1.22	R	Lingual Gyrus	7.62	TAL
																													29.2	-87.4	3.7	R	Middle Occipital Gyrus	6.86	TAL
29330483	Safron	2018	USA	21	bisexual	30.27	0	right handed	2.63		None					T2* weighted	1.72	1.72	3.99	20	2500	12	pic	landscape videos	3	SPM 12b	event-related	WB	-48.85	-64.72	34.25	L	Angular Gyrus	9.37	TAL
																													-1.49	-25.31	33.38	L	Cingulate Gyrus	8.23	TAL
																													42.84	-61.87	30.67	R	Middle Temporal Gyrus	7.94	TAL
																													45.51	-62.67	38.75	R	Angular Gyrus	7.75	TAL
																													12.39	-52.81	25.61	R	Cingulate Gyrus	7.68	TAL
																													51.2	-50.74	31.87	R	Supramarginal Gyrus	7.38	TAL
																													-35	-62.25	37.42	L	Precuneus	7.08	TAL
29330483	Safron	2018	USA	21	bisexual	30.27	0	right handed	2.63		None					T2* weighted	1.72	1.72	3.99	20	2500	12	video	landscape videos	3	SPM 12b	block design	WB	-51.08	-11.26	6.85	L	Superior Temporal Gyrus	8.83	TAL
																													57.2	-25.53	4.63	R	Superior Temporal Gyrus	7.26	TAL
29330483	Safron	2018	USA	21	bisexual	30.27	0	right handed	2.63		None					T2* weighted	1.72	1.72	3.99	20	2500	12	video	landscape videos	3	SPM 12b	block design	WB	31.49	-49.93	53.23	R	Inferior Parietal Lobule	11.55	TAL
																													31.58	-41.02	48.67	R	Inferior Parietal Lobule	11.27	TAL
																													28.96	-34.38	38.45			9.51	TAL
																													-35.08	-40.94	50.25	L	Inferior Parietal Lobule	8.45	TAL
																													-32.37	-52.4	51.92	L	Superior Parietal Lobule	7.55	TAL
																													26.02	-16.37	56.32	R	Precentral Gyrus	8.14	TAL
																													-23.99	-19.16	57.91	L	Precentral Gyrus	7.73	TAL
																													-9.57	-78.29	-1.5	L	Lingual Gyrus	7.6	TAL
29330483	Safron	2018	USA	20	homosexual	29	0	right handed	5.2		None					T2* weighted	1.72	1.72	3.99	20	2500	12	pic	landscape videos	3	SPM 12b	event-related	WB	-26.37	-79.25	8.94	L	Middle Occipital Gyrus	10.01	TAL
																													-31.76	-83.5	-5.07	L	Inferior Occipital Gyrus	8.99	TAL
																													-17.93	-92.22	-2.96	L	Lingual Gyrus	8.57	TAL
																													29.16	-76.74	10.11	R	Cuneus	9.83	TAL
																													37.62	-81.33	-0.99	R	Inferior Occipital Gyrus	8.19	TAL
																													29.26	-67.83	5.55	R	Lingual Gyrus	7.78	TAL
																													29.51	-49.5	-8.92	R	Fusiform Gyrus	9.56	TAL
																													29.5	-66	-13.19	R	Declive	8.03	TAL
																													15.42	-89.34	-4.83	R	Lingual Gyrus	8.56	TAL
																													-31.62	-57.83	-8.04	L	Declive	8.45	TAL
																													-37.1	-57.27	-13.49	L	Fusiform Gyrus	7.62	TAL
																													20.53	-73.46	34.6	R	Cuneus	7.18	TAL
29330483	Safron	2018	USA	20	homosexual	29	0	right handed	5.2		None					T2* weighted	1.72	1.72	3.99	20	2500	12	video	landscape videos	3	SPM 12b	block design	WB	46.13	-11.5	5.77	R	Insula	14.22	TAL
																													48.85	-20.16	7.7	R	Superior Temporal Gyrus	13.91	TAL
																													54.55	-2.64	1.35	R	Superior Temporal Gyrus	13.26	TAL
																													-59.39	-19.34	3.24	L	Superior Temporal Gyrus	12.7	TAL
																													-42.82	-25.54	8.34	L	Transverse Temporal Gyrus	11.97	TAL
																													-62.22	-27.97	5.08	L	Superior Temporal Gyrus	10.99	TAL
29330483	Safron	2018	USA	20	homosexual	29	0	right handed	5.2		None					T2* weighted	1.72	1.72	3.99	20	2500	12	video	landscape videos	3	SPM 12b	block design	WB	28.88	-37.69	43.53	R	Postcentral Gyrus	7.99	TAL
																													37.3	-31.62	38.85	R	Inferior Parietal Lobule	7.76	TAL
25612894	Graf	2014	Germany	19	heterosexual	24	100	right handed		None	200 mg amisulpride, 4 mg reboxetine					T1	3	3	3.75	35	1500		video	neutral video	3	SPM	block design	ROI	15.65	20.16	10.06	R	Caudate Body	3.9	TAL
																													19.09	1.8	24.59	R	Caudate Body	4.02	TAL
																													22.67	-10.09	30.73	R	Caudate Body	3.14	TAL
16979350	Ponseti	2006	Germany	12	heterosexual	22.7	0	right handed	0		None					T1 weighted	3	3	3.5	50	3100		pic	nonsexual pic	1.5	SPM2	event-related	ROI	-45.54	-66.23	-8.17	L	Fusiform Gyrus	7.58	TAL
																													-1.02	32.94	14.59	L	Anterior Cingulate	3.95	TAL
																													-8.29	48.58	8.74	L	Medial Frontal Gyrus	3.67	TAL
16979350	Ponseti	2006	Germany	12	heterosexual	26.8	100	right handed	1		None					T1 weighted	3	3	3.5	50	3100		pic	nonsexual pic	1.5	SPM2	event-related	ROI	-8.29	48.58	8.74	L	Medial Frontal Gyrus	3.67	TAL
16979350	Ponseti	2006	Germany	15	homosexual	27.2	100	right handed	6		None					T1 weighted	3	3	3.5	50	3100		pic	nonsexual pic	1.5	SPM2	event-related	ROI	-45.54	-66.23	-8.17	L	Fusiform Gyrus	7.58	TAL
																													-1.02	32.94	14.59	L	Anterior Cingulate	3.95	TAL
																													-8.29	48.58	8.74	L	Medial Frontal Gyrus	3.67	TAL
16979350	Ponseti	2006	Germany	14	homosexual	25.1	0	right handed	7	None	None					T1 weighted	3	3	3.5	50	3100		pic	nonsexual pic	1.5	SPM2	event-related	ROI	-45.54	-66.23	-8.17	L	Fusiform Gyrus	7.58	TAL
30489159	Unterhorst	2018	Germany	62	heterosexual	34.3	100			None	None					T2* weighted	2.3	2.3	3	30	2400	32	pic	mannequin dummy pic	3	SPM12	event-related	WB	29.88	-48.09	34.46			4.89	TAL
																													24.85	17.9	13.6	R	Claustrum	4.54	TAL
																													39.59	-42.97	0.88	R	Parahippocampal Gyrus	4.48	TAL
																													20.68	-84.26	20.07	R	Cuneus	4.34	TAL
																													-46.14	-30.46	49.26	L	Postcentral Gyrus	4.3	TAL
																													-49.2	-51.3	-6.82	L	Sub-Gyral	4.23	TAL
																													48.51	-1.61	39.18	R	Precentral Gyrus	4.23	TAL
																													-12.14	-51.14	-9.78	L	Culmen	4.2	TAL
																													-27.45	-69.46	24.26	L	Precuneus	4.13	TAL
																													4.14	-10.17	32.21	R	Cingulate Gyrus	4.11	TAL
																													-16.22	-81.34	10.71	L	Cuneus	3.84	TAL
30489159	Unterhorst	2018	Germany	62	heterosexual	34.3	100			None	None					T2* weighted	2.3	2.3	3	30	2400	32	pic	mannequin dummy pic	3	SPM12	event-related	WB	19.39	46.05	14.37	R	Superior Frontal Gyrus	5.44	TAL
																													13.85	-65.31	-19.69	R	Declive	5.11	TAL
																													20.82	-17.36	28.21	R	Caudate Body	4.83	TAL
																													-29.25	-56.23	23.68	L	Middle Temporal Gyrus	4.76	TAL
																													-16.08	27.55	31.84	L	Medial Frontal Gyrus	4.54	TAL
11960892	Arnow	2002	USA	14	heterosexual	18-30	100	right handed			None					T2* weighted	3.75	3.75	5	30	3000		video	relaxing scenes, sports highlights	3	SPM99	block design	WB	-21.22	10.78	9.26	L	Putamen	4.64	TAL
																													-27.05	-2.5	12.59	L	Putamen	4.51	TAL
																													-19.54	20.17	11.26	L	Caudate Body	4.33	TAL
																													-8.35	25.08	13.45	L	Anterior Cingulate	4.75	TAL
																													-19.25	39.94	9	L	Anterior Cingulate	4.5	TAL
																													-31.76	1.28	20.26	L	Insula	3.95	TAL
																													-21.05	18.58	-1.35	L	Putamen	4.04	TAL
																													37.51	3.52	3.44	R	Claustrum	4.81	TAL
																													30.51	7.73	1.92	R	Putamen	4.13	TAL
																													24.65	-12.78	19.7	R	Thalamus	4.13	TAL
																													34.17	-10.92	0.22	R	Claustrum	4.12	TAL
																													22.78	-22.09	18.78	R	Thalamus	4.06	TAL
																													36.12	-8.37	-6.71	R	Claustrum	4.04	TAL
																													2.36	23.99	36.77	R	Cingulate Gyrus	4.65	TAL
																													9.8	14.37	31.03	R	Cingulate Gyrus	4.58	TAL
																													13.4	26.35	43.03	R	Medial Frontal Gyrus	4.31	TAL
																													-1.36	12.21	34.24	L	Cingulate Gyrus	4.25	TAL
																													37.04	0.09	39.51	R	Middle Frontal Gyrus	4.03	TAL
																													46.81	-7.83	25.95	R	Precentral Gyrus	3.98	TAL
																													40.82	-63.86	6.84	R	Middle Temporal Gyrus	4.54	TAL
																													4.29	-8.76	13.88	R	Thalamus	3.72	TAL
16467858	Kim	2006	Korea	10	heterosexual	52	100	right handed		None	None					T2 weighted	3.75	3.75	5	60	0.6		video	relaxing scenes, sports highlights	1.5	SPM99	block design	WB	7.53	-12.46	55.47	R	Medial Frontal Gyrus	6.07	TAL
																													-55.22	-43.75	31.63	L	Supramarginal Gyrus	4.42	TAL
																													7.73	-87.75	17.72	R	Cuneus	5.39	TAL
																													24.07	-13.41	64.67	R	Precentral Gyrus	4.95	TAL
																													54.4	19.08	19.62	R	Inferior Frontal Gyrus	4.04	TAL
																													34.38	51.85	2.56	R	Middle Frontal Gyrus	3.77	TAL
																													-32.29	45.5	2.64	L	Sub-Gyral	4.14	TAL
																													-4.29	-9.05	40.28	L	Cingulate Gyrus	3.95	TAL
																													-12.18	5.22	9.97	L	Caudate Body	3.84	TAL
																													8.18	5.12	10.31	R	Caudate Body	3.18	TAL
																													54.53	9.12	6.06	R	Precentral Gyrus	3.61	TAL
																													2.67	20.05	11.63	R	Caudate Body	3.42	TAL
																													34.03	-11.96	10.93	R	Claustrum	3.31	TAL
22563262	Oh	2012	Korea	9	Transsexuals MTF	39.7		right handed		None	None					T2 weighted	3.4	3.4	4	30	3000		pic	1 minute rest	3	SPM02	block design	ROI	10.44	-52.2	-38.33	R	Cerebellar Tonsil	5.7	TAL
																													11.74	-38.02	8.98	R	Parahippocampal Gyrus	4.08	TAL
																													18.34	4.89	12.26	R	Putamen	3.84	TAL
																													-10.59	19.72	34.79	L	Cingulate Gyrus	3.68	TAL
																													13.72	7.71	12.45	R	Caudate Body	3.67	TAL
																													-21.27	-4.52	-5.52	L	Lateral Globus Pallidus	3.57	TAL
																													-13.79	-18.59	-15.73	L	Parahippocampal Gyrus	3.46	TAL
																													-4.82	-11.59	8.5	L	Thalamus	3.43	TAL
																													37.85	-9.25	2.24	R	Claustrum	3.25	TAL
																													-18.89	-12.91	22.55	L	Caudate Body	2.09	TAL
22563262	Oh	2012	Korea	9	Transsexuals MTF	39.7		right handed		None	None					T2 weighted	3.4	3.4	4	30	3000		pic	1 minute rest	3	SPM02	block design	ROI	-2.77	9.01	-0.32	L	Caudate Head	1.91	TAL
																													-2.75	3.68	-3.53	L	Anterior Cingulate	1.9	TAL
28107727	Wernicke	2017	Germany	24	heterosexual	24.25	100			None	None					T2* weighted	1	1	1	3.26	2250	8	pic	pictures of the Not-Real-People	3	SPM8	block design	ROI	0.62	37.79	32.19	L	Medial Frontal Gyrus		TAL
																													0.95	37.53	6.05	L	Anterior Cingulate	3.131	TAL
																													-4.88	14.47	20.88	L	Anterior Cingulate	3.994	TAL
																													-31.33	20.19	-7.85	L	Inferior Frontal Gyrus	3.672	TAL
																													27.78	45.51	9.96	R	Middle Frontal Gyrus	3.549	TAL
																													27.8	25.54	2.66	R	Claustrum	2.635	TAL
																													36.17	28.55	0.39	R	Inferior Frontal Gyrus	2.813	TAL
																													-8.96	-76.07	23.94	L	Cuneus	3.352	TAL
																													29.93	18.02	50.63	R	Superior Frontal Gyrus	2.635	TAL
																													-20.19	8.1	57.85	L	Superior Frontal Gyrus	4.702	TAL
28107727	Wernicke	2017	Germany	24	heterosexual	24.25	100			None	None					T2* weighted	1	1	1	3.26	2250	8	pic	pictures of the Not-Real-People	3	SPM8	block design	ROI	13	16.56	-1.14	R	Caudate Head	-5.511	TAL
																													-40.7	-53.76	-20.42	L	Culmen	-6.31	TAL
																													-13.91	-10.32	-4.14	L	Subthalamic Nucleus	-6.776	TAL
																													33.02	11.22	23.92	R	Inferior Frontal Gyrus	-4.574	TAL
27278664	Seok	2016	Korea	13	heterosexual	27.2	100	right handed		None	None					T1 weighted	3.75	3.75	5	28	2000		pic	neutral pic	3	SPM8	event-related	ROI	36	-75	5	R	Middle Occipital Gyrus	5.82	TAL
																													-49	-61	-4	L	Inferior Temporal Gyrus		TAL
																													45	-61	-8	R	Fusiform Gyrus	7.24	TAL
																													-42	-53	-14	L	Fusiform Gyrus	7.14	TAL
																													-19	-79	40	L	Precuneus	5.92	TAL
																													26	-51	45	R	Superior Parietal Lobule	6.47	TAL
																													-44	-33	42	L	Inferior Parietal Lobule	5.4	TAL
																													48	-32	42	R	Inferior Parietal Lobule	5.05	TAL
																													-40	-5	37	L	Precentral Gyrus	5.23	TAL
																													43	-2	41	R	Precentral Gyrus	5.03	TAL
																													29	24	-7	R	Inferior Frontal Gyrus	5.99	TAL
																													3	-3	40	R	Cingulate Gyrus	5.11	TAL
																													-20	-35	2	L	Parahippocampal Gyrus	5.58	TAL
																													19	-31	-2	R	Parahippocampal Gyrus	5.4	TAL
																													34	-7	20	R	Insula	5.62	TAL
																													14	-5	2	R	Medial Globus Pallidus	5.32	TAL
																													-19	-2	-9	L	Amygdala	4.93	TAL
																													25	1	-8	R	Putamen	5.23	TAL
																													18	-6	-10	R	Amygdala	4.59	TAL
20046395	Seo	2009	Korea	12	heterosexual	30.5	100	right handed		None	None					T1 weighted	3.4	3.4	5	35	2400		pic	nonsexual pic	3	FEAT	block design	WB	-36.78	8.62	53.12	L	Middle Frontal Gyrus	5.1	TAL
																													-6.9	25.11	37.17	L	Cingulate Gyrus	3.43	TAL
																													35.23	-56.97	48.12	R	Superior Parietal Lobule	3.9	TAL
																													9.46	-64.93	34.32	R	Precuneus	3.86	TAL
																													-5.61	-59.49	56.2	L	Precuneus	3.69	TAL
																													-24.04	-62.43	48.4	L	Superior Parietal Lobule	3.75	TAL
																													34.42	-65.71	-35.6	R	Inferior Semi-Lunar Lobule	4.74	TAL
20046395	Seo	2009	Korea	12	heterosexual	30.5	100	right handed		None	None					T1 weighted	3.4	3.4	5	35	2400		pic	nonsexual pic	3	FEAT	block design	WB	2.12	-4.1	47.17	R	Medial Frontal Gyrus	4.45	TAL
																													-36.78	8.62	53.12	L	Middle Frontal Gyrus	6.11	TAL
																													-22.09	11.4	62.64	L	Middle Frontal Gyrus	4.34	TAL
																													27.96	6.24	55.79	R	Superior Frontal Gyrus	4.29	TAL
																													20.43	1.69	64.24	R	Superior Frontal Gyrus	3.39	TAL
																													-6.9	25.11	37.17	L	Cingulate Gyrus	3.92	TAL
																													16.72	-75.16	42.48	R	Precuneus	4.98	TAL
23840558	Costumero	2013	Spain	42	heterosexual	24.8	100			None	None					T2* weighted	3.5	3.5	3.5	30	2000		pic	neutra pic	1.5	SPM8	event-related	WB	37.94	-43.34	-14.5	R	Fusiform Gyrus	> 8	TAL
																													48.71	-62.26	5.51	R	Middle Temporal Gyrus	> 8	TAL
																													25.97	-55.14	49.04	R	Precuneus	7.45	TAL
																													31.84	-77.45	17.3	R	Middle Occipital Gyrus	6.03	TAL
																													-21.19	-68.35	41.58	L	Precuneus	5.69	TAL
																													-32.29	-51.79	45.67	L	Inferior Parietal Lobule	5.22	TAL
																													6.93	-76.8	11.53	R	Cuneus	5.2	TAL
																													-6.91	-49.04	16.63	L	Posterior Cingulate	5.06	TAL
																													48.95	27.18	13.99	R	Inferior Frontal Gyrus	6.94	TAL
																													40.01	-4.65	51.36	R	Middle Frontal Gyrus	6.18	TAL
																													32.57	29.35	-7.71	R	Inferior Frontal Gyrus	5.81	TAL
																													-3.67	50.33	9.88	L	Medial Frontal Gyrus	5.79	TAL
																													-22.96	13.13	-12.88	L	Putamen	5.7	TAL
																													-28.48	27.14	-11.65	L	Inferior Frontal Gyrus	5.69	TAL
																													-17.52	-4.19	-9.03	L	Amygdala	5.52	TAL
																													-33.98	19.3	-17.89	L	Inferior Frontal Gyrus	5.31	TAL
																													1.87	6.37	-2.29	R	Anterior Cingulate	4.38	TAL
																													-40.15	9.3	27	L	Middle Frontal Gyrus	4.31	TAL
																													-40.54	-7.29	52.45	L	Precentral Gyrus	3.75	TAL
																													-39.74	-34.29	-17.66	L	Fusiform Gyrus	6.98	TAL
																													10.08	-27.47	-2.66	R	Thalamus	4.36	TAL
																													-1.64	6.49	54.41	L	Superior Frontal Gyrus	4.29	TAL
																													56.8	-22.99	36.39	R	Postcentral Gyrus	4.21	TAL
28130745	Jordan	2018	Germany	22	heterosexual	24.23	100		0-1	None	None					T1 weighted	1	1	1	900	2250	8	pic	Not-Real-People picture	3	SPM8	block design	ROI	54.15	-48.51	18.61	R	Supramarginal Gyrus	4.66	TAL
																													44.86	-46.02	22.3	R	Superior Temporal Gyrus		TAL
																													-41.26	-66.07	18.94	L	Middle Temporal Gyrus	2.79	TAL
20535125	Seo	2010	Korea	21	heterosexual	31.8	100			None	None					T1 weighted	3.4	3.4	5	16	2800		pic	nature, happy faces, non erotic pic	3	FSL	block design	WB	20.58	-2.68	51.22	R	Sub-Gyral	4.39	TAL
																													28.21	11.71	38.29	R	Middle Frontal Gyrus	3.39	TAL
																													-23.48	25.72	31.54	L	Middle Frontal Gyrus	3.5	TAL
																													-23.82	-13.29	45.86	L	Middle Frontal Gyrus	3.49	TAL
																													-25.8	-3.32	59.38	L	Middle Frontal Gyrus	3.3	TAL
																													-49.5	1.29	32.39	L	Precentral Gyrus	4.07	TAL
																													-23.06	26.99	-0.76	L	Claustrum	3.3	TAL
																													-32.3	16.21	-5.54	L	Insula	3.2	TAL
																													36.11	17.2	1.11	R	Insula	4.01	TAL
																													-5.24	29.12	53.79	L	Superior Frontal Gyrus	3.56	TAL
																													-36.7	-12.7	40.29	L	Precentral Gyrus	3.74	TAL
																													-3.08	16.82	25.64	L	Anterior Cingulate	3.91	TAL
																													-1.11	34.1	21.9	L	Anterior Cingulate	3.29	TAL
																													4.4	37.45	25.92	R	Anterior Cingulate	3.19	TAL
																													9.92	-3.04	16.77	R	Caudate Body	4.39	TAL
																													-31.33	-57.96	41.5	L	Inferior Parietal Lobule	4.86	TAL
																													-45.54	-66.23	-8.17	L	Fusiform Gyrus	4.7	TAL
																													35.72	-73.46	5.13	R	Middle Occipital Gyrus	4.34	TAL
																													45.3	-72.93	-19.88	R	Declive	3.6	TAL
																													-43.99	-68.5	15.06	L	Middle Temporal Gyrus	3.37	TAL
																													61.62	-51.76	13.03	R	Superior Temporal Gyrus	3.86	TAL
																													-4.56	-9.67	-11.13	L	Mammillary Body	4.02	TAL
																													19.21	-32.03	5.17	R	Pulvinar	4.05	TAL
																													23.21	1.19	-7.83	R	Putamen	3.14	TAL
																													1.13	-47.08	-32.6	R	Nodule	4.87	TAL
20461181	Sundaram	2010	Korea	14	heterosexual	25.4	100	right handed		None	None					T2* weighted	3.4	3.4	5	30	3000		video		3	SPM2	block design	WB	34	-84	24	R	Superior Occipital Gyrus	8.41	TAL
																													-36	-89	1	L	Middle Occipital Gyrus	18.64	TAL
																													-36	-89	-1	L	Middle Occipital Gyrus	22.46	TAL
																													-34	-57	-7	L	Declive	12.8	TAL
																													-22	-86	-4	L	Middle Occipital Gyrus	16.3	TAL
																													-22	-93	1	L	Cuneus	18.1	TAL
																													-28	-58	-4	L	Parahippocampal Gyrus	3.13	TAL
																													-2	2	-3	L	Anterior Cingulate	2.3	TAL
																													-2	-42	8	L	Posterior Cingulate	3.4	TAL
																													20	10	9	R	Putamen	3.13	TAL
																													-10	0	2	L	Medial Globus Pallidus	2.97	TAL
																													10	1	13	R	Caudate Body	2.93	TAL
																													-4	-4	4	L	Thalamus	5.77	TAL
																													-57	-36	20	L	Insula	5.49	TAL
																													-2	-8	-1	L	Thalamus	5.05	TAL
																													6	-43	-40	R	Cerebellar Tonsil	2.21	TAL
																													18	-27	-26	R	Culmen	4.05	TAL
																													-38	-77	-23	L	Tuber	5.09	TAL
																													-10	-63	-10	L	Culmen	2.8	TAL
																													-28	-80	26	L	Superior Occipital Gyrus	7.86	TAL
																													-34	-87	3	L	Middle Occipital Gyrus	18.91	TAL
																													-36	-82	-11	L	Inferior Occipital Gyrus	15.17	TAL
																													-38	-80	-11	L	Middle Occipital Gyrus	13.04	TAL
																													22	-87	3	R	Lingual Gyrus	10.6	TAL
																													26	-83	12	R	Middle Occipital Gyrus	13.79	TAL
																													-28	-20	-12	L	Hippocampus	4.56	TAL
																													-32	-47	-6	L	Parahippocampal Gyrus	3.93	TAL
																													-24	1	-17	L	Amygdala	4.01	TAL
																													6	17	25	R	Cingulate Gyrus	3.07	TAL
																													-26	-71	13	L	Posterior Cingulate	3.05	TAL
																													30	-8	-6	R	Putamen	2.1	TAL
																													-8	14	7	L	Caudate Body	3.26	TAL
																													-18	-17	17	L	Thalamus	3.88	TAL
																													-4	-4	-7	L	Hypothalamus	1.87	TAL
																													-57	-34	20	L	Insula	3.66	TAL
																													-16	-18	-8	L	Substania Nigra	3.18	TAL
																													-49	-62	-31	L	Cerebellar Tonsil	4.9	TAL
																													-2	-72	-32	L	Uvula of Vermis	3.18	TAL
																													36	-84	24	R	Superior Occipital Gyrus	8.18	TAL
																													-46	-70	-3	L	Inferior Temporal Gyrus	20.33	TAL
																													-34	-72	-3	L	Inferior Occipital Gyrus	15.39	TAL
																													32	-68	-8	R	Fusiform Gyrus	12.4	TAL
																													-32	-72	-3	L	Lingual Gyrus	18.23	TAL
																													-26	-81	10	L	Middle Occipital Gyrus	8.85	TAL
																													-30	-53	-6	L	Parahippocampal Gyrus	5.54	TAL
																													30	-1	-15	R	Amygdala	4.06	TAL
																													6	26	15	R	Anterior Cingulate	5	TAL
																													22	17	-6	R	Putamen	3.55	TAL
																													-24	-10	0	L	Lateral Globus Pallidus	3.49	TAL
																													10	21	1	R	Caudate Head	3.38	TAL
																													6	-17	16	R	Thalamus	4.51	TAL
																													-8	-6	-5	L	Hypothalamus	2.65	TAL
																													-57	-36	18	L	Insula	6.41	TAL
																													-10	-18	-11	L	Substania Nigra	5.41	TAL
																													-8	-41	-38	L	Cerebellar Tonsil	3.55	TAL
																													-18	-38	-30	L		4.96	TAL
																													-36	-51	-18	L	Culmen	5.07	TAL
																													-2	-60	0	L	Culmen of Vermis	3.26	TAL
26803060	Brand	2016	Germany	19	heterosexual	25.05	100	right handed		None	None					T1 weighted	0.7	0.7	0.7	1.46	2500	32	pic		7	SPM8	event-related	WB	22.2	-13.58	66.43	R	Precentral Gyrus	3.88	TAL
																													-8.34	4.38	-0.85	L	Caudate Head	3.18	TAL
																													12.9	-74.14	51.52	R	Precuneus	5.03	TAL
																													37.37	10.97	45.59	R	Middle Frontal Gyrus	4.18	TAL
26803060	Brand	2016	Germany	19	heterosexual	25.05	100	right handed		None	None					T1 weighted	0.7	0.7	0.7	1.46	2500	32	pic		7	SPM8	event-related	WB	-31.35	-26.99	51.64	L	Precentral Gyrus	3.82	TAL
																													-10.82	-24.01	39.66	L	Cingulate Gyrus	3.55	TAL
																													-10.21	6.08	1.08	L	Caudate Head	3.44	TAL
17636559	Paul	2008	Germany	12	heterosexual	34.8	100		0.33	None	None					T1 weighted	3.75	3.75	3	55	3500		video	neutral video	1.5	SPM2	block design	ROI	18	42	-3	R	Anterior Cingulate	4.42	TAL
																													-18	3	30	L	Cingulate Gyrus	3.34	TAL
																													-15	6	18	L	Caudate Body	4.02	TAL
																													36	15	-3	R	Insula	3.64	TAL
																													24	51	12	R	Superior Frontal Gyrus	3.68	TAL
																													-9	36	-15	L	Inferior Frontal Gyrus	3.68	TAL
																													36	-81	3	R	Middle Occipital Gyrus	6.76	TAL
																													-51	-63	-6	L	Middle Occipital Gyrus	5.03	TAL
																													60	-27	24	R	Inferior Parietal Lobule	4.66	TAL
																													-69	-30	21	L	Inferior Parietal Lobule	4.48	TAL
																													42	-48	-15	R	Fusiform Gyrus	5.04	TAL
																													-42	-51	-21	L	Culmen	3.35	TAL
																													21	-66	-51			4.14	TAL
																													-12	-72	-48			4.93	TAL
																													6	-27	-15	R	Culmen	3.94	TAL
17636559	Paul	2008	Germany	12	homosexual	32	100		5.42	None	None					T1 weighted	3.75	3.75	3	55	3500		video	neutral video	1.5		block design	ROI	6	48	-15	R	Medial Frontal Gyrus	3.63	TAL
																													-24	33	-9	L	Inferior Frontal Gyrus	3.54	TAL
																													42	-81	0	R	Middle Occipital Gyrus	4.6	TAL
																													-39	-75	3	L	Middle Occipital Gyrus	4.02	TAL
																													60	-24	27	R	Inferior Parietal Lobule	4.36	TAL
																													-24	-48	39	L	Precuneus	3.73	TAL
																													42	-51	-12	R	Fusiform Gyrus	4.25	TAL
																													-48	-42	-18	L	Fusiform Gyrus	3.98	TAL
																													24	-51	-48			4.04	TAL
																													-21	-60	-48			3.64	TAL
21672322	Hu	2011	China	14	homosexual	18-35	100	right handed	5-6	None	None	14	heterosexual	1	None	T1 weighted	3.75	3.75	5	40	3000		video	couples without sexual activity NS	1.5	SPM02	block design		-28.9	-73.76	-8.61	L	Lingual Gyrus	4.54	TAL
																													10.04	-46.02	-5.32	R	Culmen	4.2	TAL
																													18.26	-52.35	1.43	R	Lingual Gyrus	3.39	TAL
																													4.72	2.31	-8.94	R	Anterior Cingulate	4.1	TAL
																													-0.65	-48.41	-38.16	L	Cerebellar Tonsil	4.05	TAL
																													29.01	-8.38	41.81	R	Middle Frontal Gyrus	4.03	TAL
																													37.39	-5.37	39.53	R	Precentral Gyrus	3.7	TAL
																													12.28	-25.32	42.62	R	Cingulate Gyrus	3.89	TAL
																													34.61	-57.41	23.75	R	Middle Temporal Gyrus	3.87	TAL
																													28.98	-63.49	28.48	R	Precuneus	3.64	TAL
																													46.37	-6.03	-11.73	R	Sub-Gyral	3.85	TAL
																													-42.67	-42.69	-8.6	L	Sub-Gyral	3.84	TAL
																													21.09	-82.15	-11.26	R	Fusiform Gyrus	3.71	TAL
																													-12.02	37.42	7.62	L	Anterior Cingulate	3.68	TAL
																													-17.63	45.31	13.68	L	Medial Frontal Gyrus	3.59	TAL
																													15.94	-46.23	-32.26	R	Cerebellar Tonsil	3.44	TAL
																													-12.44	-4.06	28.01	L	Caudate Body	3.41	TAL
																													13.15	-65.52	-36.84	R	Inferior Semi-Lunar Lobule	3.38	TAL
21672322	Hu	2011	China	14	homosexual	18-35	100	right handed	5-6	None	None	14	heterosexual	1	None	T1 weighted	3.75	3.75	5	40	3000		video	couples without sexual activity NS	1.5	SPM02	block design		-22.9	30.92	-12.1	L	Middle Frontal Gyrus	3.94	TAL
																													-31.59	-67.64	-13.48	L	Declive	3.72	TAL
																													-17.73	30.81	17.71	L	Anterior Cingulate	3.43	TAL
																													7.22	30.42	20.79	R	Anterior Cingulate	3.38	TAL
																													12.8	41.57	21.94	R	Medial Frontal Gyrus	3.29	TAL
																													32.31	-51.2	-10.84	R	Declive	3.36	TAL
21672322	Hu	2011	China	14	heterosexual	18-35	100	right handed	0-1	None	None	14	homosexual	1	None	T1 weighted	3.75	3.75	5	40	3000		video	couples without sexual activity NS	1.5	SPM02	block design		-0.72	-18.72	-24.53			3.66	TAL
21672322	Hu	2011	China	14	heterosexual	18-35	100	right handed	0-1	None	None	14	homosexual	1	None	T1 weighted	3.75	3.75	5	40	3000		video	couples without sexual activity NS	1.5	SPM02	block design		1.47	-45.01	13.55	R	Posterior Cingulate	4.23	TAL
																													0.83	-52.51	61.48	L	Precuneus	3.9	TAL
																													1.48	-94.27	-1.93	R	Cuneus	3.29	TAL
																													-39.56	-48.47	-36.12	L	Cerebellar Tonsil	4.41	TAL
																													-36.88	-46.48	-27.78	L	Culmen	3.22	TAL
20576388	Zhang	2011	China	16	homosexual	26.4	100			None	None	16	heterosexual	1	None	T1 weighted	3.75	3.75	5	40	3000		video		1.5	SPM02	block design		-39.76	-60.96	-23.79	L	Tuber	4.61	TAL
																													1.59	-66.06	-1.95	R	Culmen of Vermis	3.8	TAL
																													1.8	-78.21	-22.02	R	Declive of Vermis	3.63	TAL
																													-4.65	-76.59	48.29	L	Precuneus	4.37	TAL
																													-1.82	-81.67	42.45	L	Precuneus	4.13	TAL
																													-1.92	-65.94	54.75	L	Precuneus	3.85	TAL
																													-1.2	51.78	33.49	L	Superior Frontal Gyrus	4.05	TAL
																													23.96	-84.17	-19.51	R	Declive	3.94	TAL
																													32.36	-69.98	-20.72	R	Declive	3.53	TAL
																													35.17	-58.82	-19.62	R	Declive	3.12	TAL
																													-50.77	16.57	-8.52	L	Superior Temporal Gyrus	3.67	TAL
																													-4.43	23.76	60.5	L	Superior Frontal Gyrus	3.42	TAL
																													-1.71	15.1	62.43	L	Superior Frontal Gyrus	2.88	TAL
																													48.66	-72.68	6.32	R	Middle Occipital Gyrus	3.38	TAL
																													-35.26	-52.32	60.88	L	Superior Parietal Lobule	3.19	TAL
																													1.35	44.61	49.06	R	Superior Frontal Gyrus	3.08	TAL
																													-1.51	38.51	53.84	L	Superior Frontal Gyrus	2.91	TAL
																													-20.86	41.93	48.43	L	Superior Frontal Gyrus	2.96	TAL
																													-51.14	-71.12	-6.03	L	Middle Occipital Gyrus	2.84	TAL
																													-1.12	-27.18	4.39	L	Thalamus	2.7	TAL
20576388	Zhang	2011	China	16	heterosexual	27.7	100			None	None	16	homosexual	1	None	T1 weighted	3.75	3.75	5	40	3000		video		1.5	SPM02	block design		51.46	-67.1	6.9	R	Middle Temporal Gyrus	4.88	TAL
																													43.24	-62.55	-0.92	R	Middle Temporal Gyrus	4.52	TAL
																													54.25	-58.73	7.74	R	Middle Temporal Gyrus	3.98	TAL
																													7.1	-0.58	20.56	R	Caudate	4.82	TAL
																													-1.11	-24.39	4.65	L	Thalamus	4.81	TAL
																													4.46	-29.74	1.53	R	Pulvinar	4.77	TAL
																													-48.48	-63.79	5.52	L	Middle Temporal Gyrus	4.73	TAL
																													-40.11	-60.78	3.25	L	Middle Temporal Gyrus	3.55	TAL
																													-12.08	17.85	5.76	L	Caudate Head	4.42	TAL
																													-17.62	6.97	1.94	L	Putamen	4.39	TAL
																													4.59	6.85	2.3	R	Caudate Head	4.38	TAL
																													-39.61	11.44	-14.23	L	Superior Temporal Gyrus	4.37	TAL
																													-36.93	-0.27	-9.89	L	Claustrum	3.64	TAL
																													-39.88	-12.48	-0.28	L	Claustrum	3.6	TAL
																													38.09	10.78	-10.27	R	Extra-Nuclear	4.37	TAL
																													13.08	2.52	-11.48	R	Subcallosal Gyrus	3.8	TAL
																													26.99	13.63	-10.19	R	Inferior Frontal Gyrus	3.77	TAL
																													29.61	-45.07	-15.71	R	Culmen	4.31	TAL
																													26.92	-55.45	-24.84	R	Culmen	4.31	TAL
																													37.97	-47.65	-18.51	R	Culmen	3.99	TAL
																													-53.75	17.81	7.76	L	Precentral Gyrus	4.08	TAL
																													37.14	-7.19	58.28	R	Precentral Gyrus	3.92	TAL
																													32.49	-19.67	-15.95	R	Hippocampus	3.86	TAL
																													45.76	14.16	41.53	R	Middle Frontal Gyrus	3.84	TAL
																													-36.83	27.94	-9.91	L	Inferior Frontal Gyrus	3.83	TAL
																													-39.75	24.11	0.48	L	Inferior Frontal Gyrus	3.12	TAL
																													-48.32	-68.07	-8.39	L	Fusiform Gyrus	3.77	TAL
																													1.71	33.51	18.29	R	Anterior Cingulate	3.77	TAL
																													29.95	-9.71	-31.27	R	Uncus	3.76	TAL
																													-39.88	-78.25	-20.03	L	Declive	3.66	TAL
																													37.82	-10.35	3.94	R	Claustrum	3.53	TAL
																													29.72	-3.15	-11.73	R	Amygdala	3.5	TAL
																													-0.83	-8.58	-12.77	L	Mammillary Body	3.43	TAL
																													-0.79	35.61	-3.17	L	Anterior Cingulate	3.38	TAL
																													42.78	-1.11	53.54	R	Middle Frontal Gyrus	3.36	TAL
																													-37.03	18.25	2.68	L	Insula	3.34	TAL
28145518	Safron	2017	USA	23	heterosexual	32.3	100		0.4							T2* weighted	1.72	1.72	3.99	20	2500	12	pic		3	SPM12b		WB	29.33	-81.02	-3.8	R	Middle Occipital Gyrus	10.07	TAL
																													23.62	-87.63	6.28	R	Middle Occipital Gyrus	8.56	TAL
																													18.2	-89.35	-4.78	R	Lingual Gyrus	8.53	TAL
																													-28.95	-72.34	-3.97	L	Lingual Gyrus	9.5	TAL
																													-28.91	-82.99	-10.38	L	Middle Occipital Gyrus	9.43	TAL
																													-12.35	-91.99	-5.55	L	Inferior Occipital Gyrus	7.85	TAL
																													7.43	14.64	-0.52	R	Caudate Head	8.14	TAL
																													13.06	31.64	-1.51			7.2	TAL
																													7.49	23.28	-2.4	R	Anterior Cingulate	6.53	TAL
																													-17.49	39.92	1.46	L	Anterior Cingulate	7.16	TAL
																													-40.71	-30.52	59.25	L	Postcentral Gyrus	6.94	TAL
28145518	Safron	2017	USA	22	homosexual	33.2	100		5.7							T2* weighted	1.72	1.72	3.99	20	2500	12	pic		3	SPM12b		WB	-17.66	27.7	11.11	L	Caudate Body	9.18	TAL
																													-9.32	19.53	7.77	L	Caudate Body	9.01	TAL
																													18.4	27.25	14.38	R	Anterior Cingulate	8.08	TAL
																													15.31	-13.43	26.69	R	Caudate Body	8.79	TAL
																													-20.78	-13.25	26.09	L	Caudate Body	8.76	TAL
																													-11.82	-22.3	-25.96			8.65	TAL
																													2.03	-47.26	-30.8	R	Nodule	6.73	TAL
																													-9	-46.68	-36.33	L	Cerebellar Tonsil	6.49	TAL
																													-0.94	-54.14	-17.98	R	Culmen	7.96	TAL
																													4.79	40.33	-3.53	R	Anterior Cingulate	7.94	TAL
28145518	Safron	2017	USA	19	heterosexual	32.3	100		0.4							T2* weighted	1.72	1.72	3.99	20	2500	12	video	natural landscape videos	3	SPM12b		WB	54.46	-11.54	5.91	R	Superior Temporal Gyrus	11.64	TAL
																													57.2	-22.74	4.89	R	Superior Temporal Gyrus	10.63	TAL
																													46.13	-22.42	2.03	R	Superior Temporal Gyrus	8	TAL
																													-48.33	-22.45	5.84	L	Superior Temporal Gyrus	11.36	TAL
																													-62.18	-24.91	2.67	L	Superior Temporal Gyrus	8.47	TAL
																													-59.53	-31.3	10.21	L	Superior Temporal Gyrus	6.4	TAL
28145518	Safron	2017	USA	19	bisexual	37.5	100		3.2							T2* weighted	1.72	1.72	3.99	20	2500	12	video	natural landscape videos	3	SPM12b		WB	51.71	-14.06	2.92	R	Superior Temporal Gyrus	13.08	TAL
																													46.02	-26	9.8	R	Superior Temporal Gyrus	10.57	TAL
																													57.31	-8.24	0.86	R	Superior Temporal Gyrus	10.09	TAL
																													-42.81	-22.74	8.61	L	Superior Temporal Gyrus	10.55	TAL
																													-45.47	-16.35	1.06	L	Superior Temporal Gyrus	10.5	TAL
																													-53.92	-25.48	8.16	L	Superior Temporal Gyrus	9.04	TAL
																													51.17	-59.12	31.07	R	Superior Temporal Gyrus	8.58	TAL
28145518	Safron	2017	USA	19	bisexual	37.5	100		3.2							T2* weighted	1.72	1.72	3.99	20	2500	12	video	natural landscape videos	3	SPM12b		WB	23.23	-49.37	47.74	R	Precuneus	8.83	TAL
																													28.87	-40.49	43.27			8.09	TAL
																													37.29	-34.42	38.58	R	Inferior Parietal Lobule	7.83	TAL
																													29.08	-80.06	15.2	R	Middle Occipital Gyrus	7.18	TAL
28145518	Safron	2017	USA	22	homosexual	33.2	100		5.7							T2* weighted	1.72	1.72	3.99	20	2500	12	vidoe	natural landscape videos	3	SPM12b		WB	-53.9	-30.81	4.95	L	Superior Temporal Gyrus	12.52	TAL
																													-45.57	-28.06	5.35	L	Superior Temporal Gyrus	11.96	TAL
																													-53.78	-10.72	1.45	L	Superior Temporal Gyrus	10.65	TAL
																													57.28	-19.42	-0.2	R	Superior Temporal Gyrus	11.71	TAL
																													57.13	-26.06	9.98	R	Superior Temporal Gyrus	11.7	TAL
																													43.29	-20.13	7.61	R	Superior Temporal Gyrus	9.82	TAL
																													56.73	-45.44	35.16	R	Supramarginal Gyrus	8.61	TAL
																													54.04	-53.02	26.29	R	Supramarginal Gyrus	6.82	TAL
28145518	Safron	2017	USA	22	homosexual	33.2	100		5.7							T2* weighted	1.72	1.72	3.99	20	2500	12	video	natural landscape videos	3	SPM12b		WB	26.11	-37.68	43.49	R	Postcentral Gyrus	10.04	TAL
																													34.32	-41.3	51.39	R	Inferior Parietal Lobule	9.92	TAL
																													20.31	-64.11	54.4	R	Superior Parietal Lobule	9.33	TAL
																													23.29	-10.5	54.12	R	Middle Frontal Gyrus	9.82	TAL
																													31.55	-11.07	59.62	R	Precentral Gyrus	9.8	TAL
																													31.66	-10.28	51.58	R	Precentral Gyrus	9.77	TAL
																													-12.42	-78.8	3.81	L	Lingual Gyrus	8.59	TAL
																													40.5	-66.85	-4.97	R	Inferior Temporal Gyrus	8.2	TAL
																													43.38	-55.16	-9.22	R	Fusiform Gyrus	6.9	TAL
																													-21.25	-60.58	48.63	L	Precuneus	8.12	TAL
																													-29.56	-52.15	49.28	L	Precuneus	7.77	TAL
																													-23.83	-37.16	39.99	L	Cingulate Gyrus	7.7	TAL
																													29.58	-48.97	-14.28	R	Culmen	7.88	TAL
																													-23.63	-93.24	7.66	L	Middle Occipital Gyrus	7.17	TAL
																													-37.43	-76.13	6.34	L	Middle Occipital Gyrus	7.16	TAL
																													-37.29	-75.09	-4.37	L	Inferior Occipital Gyrus	6.77	TAL
																													-23.8	-80.83	25.04	L	Precuneus	6.96	TAL
18768725	Hu	2008	China	10	homosexual	26.5	100			None						T1 weighted	3.75	3.75	5	40	3000		video	rest	1.5	SPM2		WB	-40.62	-69.09	40.29	L	Precuneus	10.24	TAL
																													-8.71	-3.82	25.39	L	Cingulate Gyrus	6.3	TAL
																													-12	-79.39	-28.67	L	Pyramis	9.21	TAL
																													-6.19	-70.22	-45.72	L	Inferior Semi-Lunar Lobule	8.36	TAL
																													54.5	16.23	10.34	R	Inferior Frontal Gyrus	7.21	TAL
																													48.79	24.18	25.41	R	Middle Frontal Gyrus	6.49	TAL
																													39.51	7.63	21.88	R	Insula	6.39	TAL
																													-49.19	-63.99	-11.63	L	Middle Occipital Gyrus	17.25	TAL
																													50.71	-63	-6.24	R	Middle Occipital Gyrus	16.97	TAL
																													-47.23	-57.72	-18.21	L	Fusiform Gyrus	16.19	TAL
																													58.35	-28.45	-13.65	R	Middle Temporal Gyrus	9.7	TAL
																													-36.26	-2.11	8.87	L	Claustrum	5.45	TAL
																													6.41	64.22	21.28	R	Superior Frontal Gyrus	7.86	TAL
																													0.37	-10.68	37.5	L	Cingulate Gyrus	9.26	TAL
																													2.35	14.06	34.48	R	Cingulate Gyrus	8.89	TAL
																													-39.82	50.08	13.75	L	Middle Frontal Gyrus	9.04	TAL
																													-34.23	46.68	9.92	L	Middle Frontal Gyrus	8.49	TAL
																													47.02	37.58	23.05	R	Middle Frontal Gyrus	8.11	TAL
																													-27.51	-82.67	24.81	L	Cuneus	9.68	TAL
																													-60.06	-11.07	-14	L	Inferior Temporal Gyrus	8.01	TAL
																													11.86	-2.36	9.66	R	Thalamus	5.87	TAL
																													27.73	-41.21	60.3	R	Postcentral Gyrus	8.2	TAL
																													-60.51	-12.52	20.08	L	Postcentral Gyrus	7.04	TAL
																													9.93	-35.88	6.45	R	Pulvinar	7.48	TAL
																													48.6	-2.78	31.86	R	Precentral Gyrus	7.38	TAL
																													-21.69	-42.36	16.11	L	Caudate Tail	7.6	TAL
																													-15.73	64.86	15.56	L	Superior Frontal Gyrus	10.67	TAL
																													-25.91	-79.01	45	L	Precuneus	9.41	TAL
																													-8.57	-32.06	6.5	L	Thalamus	5.38	TAL
																													9.97	-11.84	10.53	R	Thalamus	6.86	TAL
																													-2.64	-45.72	-27.12	L	Nodule	4.98	TAL
18768725	Hu	2008	China	10	heterosexual	27.9	100			None						T1 weighted	3.75	3.75	5	40	3000		video	rest	1.5	SPM2		WB	-3.17	-2.16	27.44	L	Cingulate Gyrus	7.63	TAL
																													-28.69	-83.2	-27.51	L	Tuber	12.99	TAL
																													36.23	-55.07	-29.15	R	*	11.46	TAL
																													17.42	-35.23	-0.57	R	Parahippocampal Gyrus	7.61	TAL
																													-31.33	-57.96	41.5	L	Inferior Parietal Lobule	9.63	TAL
																													43.34	-68.2	-10.46	R	Fusiform Gyrus	20.21	TAL
																													-51.25	7.58	25.75	L	Inferior Frontal Gyrus	8.29	TAL
																													48.88	15.74	15.6	R	Inferior Frontal Gyrus	10.7	TAL
																													48.67	25.17	34.51	R	Middle Frontal Gyrus	7.1	TAL
																													-51.07	-66.02	-10.05	L	Middle Occipital Gyrus	19.07	TAL
																													-37.99	-1.23	-0.09	L	Claustrum	5.97	TAL
																													34.28	4.51	-3.72	R	Claustrum	6.77	TAL
																													0.66	-76.13	-4.73	L	Lingual Gyrus	8.97	TAL
																													4.34	-67.18	-0.21	R	Lingual Gyrus	8.42	TAL
																													6.55	35.98	2.39	R	Anterior Cingulate	13.65	TAL
																													-36.24	51.05	22.91	L	Superior Frontal Gyrus	11.13	TAL
																													46.96	35.37	26.44	R	Middle Frontal Gyrus	11.73	TAL
																													-49.32	-70.46	-3.23	L	Inferior Temporal Gyrus	16.96	TAL
																													24.65	-87.78	-1.82	R	Middle Occipital Gyrus	7.67	TAL
																													56.65	-5.39	-18.7	R	Middle Temporal Gyrus	8.53	TAL
																													12.14	-13.13	-14.78	R	Substania Nigra	6.76	TAL
																													-57.06	-19.87	37.46	L	Postcentral Gyrus	6.98	TAL
																													-20.3	-21.98	57.7	L	Precentral Gyrus	7.72	TAL
																													43	4.18	37.83	R	Precentral Gyrus	10.14	TAL
																													-12.27	-39.32	3.95	L	Parahippocampal Gyrus	8.84	TAL
																													-19.46	62.84	17.11	L	Superior Frontal Gyrus	9.07	TAL
																													28.56	56.31	24.51	R	Superior Frontal Gyrus	10.97	TAL
																													24.14	-67.74	43.31	R	Superior Parietal Lobule	9.21	TAL
																													-18.58	-55.87	58.13	L	Superior Parietal Lobule	11.9	TAL
																													-16.01	-19.5	12.97	L	Thalamus	6.19	TAL
																													-0.8	-23.9	-19.62			7.86	TAL
																													-6.32	-40.12	-26.66	L	*	5.74	TAL
18559854	Savic	2008	Sweden	25	heterosexual	30	100	right handed	0	None		25	heterosexual		None	T1 weighted							video		1.5	SPM		ROI	0	22	52	L	Superior Frontal Gyrus		TAL
18559854	Savic	2008	Sweden	25	heterosexual	31	0	right handed	0	None		25	heterosexual		None	T1 weighted							video		1.5	SPM		ROI	-16	32	-1			3.8	TAL
																													-22	0	-18	L	Amygdala		TAL
																													36	-20	-24	R	Parahippocampal Gyrus	3.1	TAL
																													-23	-50	-24	L	*	3.2	TAL
18559854	Savic	2008	Sweden	20	homosexual	32	100	right handed	6	None		25	heterosexual		None	T1 weighted							video		1.5	SPM		ROI	-20	2	-18	L	Parahippocampal Gyrus	6.5	TAL
																													20	32	-4	R	Inferior Frontal Gyrus	3.5	TAL
																													30	10	-12	R	Inferior Frontal Gyrus	4.5	TAL
																													-40	-30	-4	L	Sub-Gyral	3.5	TAL
18559854	Savic	2008	Sweden	25	heterosexual	30	100	right handed	0	None		20	homosexual		None	T1 weighted							video		1.5	SPM		ROI	-18	-66	12	L	Posterior Cingulate	3.5	TAL
18559854	Savic	2008	Sweden	25	heterosexual	31	0	right handed	0	None		20	homosexual		None	T1 weighted							video		1.5	SPM		ROI	34	8	-32	R	Superior Temporal Gyrus	4.3	TAL
																													-16	34	-12	L	Inferior Frontal Gyrus	3.7	TAL
																													3	5	-15	R	Subcallosal Gyrus	3.6	TAL
																													24	2	2	R	Putamen		TAL
18559854	Savic	2008	Sweden	20	homosexual	32	100	right handed	6	None		20	homosexual		None	T1 weighted							video		1.5	SPM		ROI	-20	62	12	L	Superior Frontal Gyrus	4	TAL
																													20	-18	-12	R	Parahippocampal Gyrus	3.6	TAL
																													-36	-54	-28	L	Culmen	3.3	TAL
18559854	Savic	2008	Sweden	20	homosexual	31	0	right handed	5.5	None		20	homosexual		None	T1 weighted							video		1.5	SPM		POI	-18	2	-18	L	Parahippocampal Gyrus	6.2	TAL
																													-38	-64	28	L	Middle Temporal Gyrus	4.2	TAL
																													-48	-12	1	L	Superior Temporal Gyrus	4.1	TAL
18761592	Gizewski	2009	Germany	12	heterosexual	29	100	right handed		None	None	12	heterosexual		None	T1 weighted	3.75	3.75	3	50	3100		video	couples during routine nonsexual activity	1.5	SPM	block design	ROI	-30	-9	-20	L	Hippocampus	3.9	TAL
																													27	-21	-18	R	Parahippocampal Gyrus	2.3	TAL
																													-3	-17	9	L	Thalamus	3.4	TAL
																													-6	48	-12	L	Medial Frontal Gyrus	3.7	TAL
																													12	24	-18	R	Medial Frontal Gyrus	2	TAL
																													-42	-6	6	L	Insula	3.8	TAL
																													45	-7	-1	R	Insula	2.4	TAL
18761592	Gizewski	2009	Germany	12	heterosexual	29	100	right handed		None	None	12	transsexuals MTF		None	T1 weighted	3.75	3.75	3	50	3100		video	couples during routine nonsexual activity	1.5	SPM	block design	ROI	-26	-3	-18	L	Amygdala	3.9	TAL
																													30	-18	-15	R	Hippocampus	3.1	TAL
																													-6	-21	6	L	Thalamus	2.6	TAL
																													-6	42	-15	L	Medial Frontal Gyrus	3.9	TAL
																													12	27	-21	R	Rectal Gyrus	1.8	TAL
																													-42	-3	-12	L	Sub-Gyral	4.2	TAL
																													51	-11	11	R	Precentral Gyrus	1.1	TAL
26319407	Kim	2016	Korea	11	transsexuals FTM	41.5			5.6		None					T1 weighted	3.4	3.4	4	30	2000	12	pic	neutral pic	3	SPM8		ROI	-31.34	-8.25	-15.05	L	Amygdala	7.7	TAL
																													26.69	-40.69	-2.73	R	Hippocampus	6.3	TAL
																													4.37	26.27	24.86	R	Anterior Cingulate	4.5	TAL
																													-30.57	-12.1	-4.59	L	Putamen	4.5	TAL
																													25.17	-1.67	-17.08	R	Amygdala	4.3	TAL
																													2.83	-6.16	-8.87	R	Hypothalamus	3.8	TAL
																													32.46	10.28	-5.01	R	Claustrum	3.6	TAL
11870922	Karama	2002	Canada	20	heterosexual	25	100	right handed		None						T2* weighted	1.6	1.6	5	54			video	neutral film	1.5	SPM96		ROI	-2	55	18	L	Medial Frontal Gyrus	3.84	TAL
																													2	61	15	R	Medial Frontal Gyrus	3.85	TAL
																													-48	21	-8	L	Inferior Frontal Gyrus	3.42	TAL
																													44	20	-20	R	Superior Temporal Gyrus	3.63	TAL
																													-2	15	23	L	Anterior Cingulate	3.12	TAL
																													2	21	23	R	Anterior Cingulate	3.4	TAL
																													-2	-13	10	L	Thalamus	3.42	TAL
																													4	-13	10	R	Thalamus	3.59	TAL
																													-4	-5	-15	*	Hypothalamus	4.48	TAL
																													4	-5	15	R	Thalamus	4.18	TAL
																													-40	9	-11	L	Extra-Nuclear	3.66	TAL
																													40	9	-14	R	Superior Temporal Gyrus	3.66	TAL
																													-24	-4	-4	L	Putamen	4.42	TAL
																													20	-4	-6	R	Lateral Globus Pallidus	4.11	TAL
																													-18	-8	-16	L	Parahippocampal Gyrus	4.27	TAL
																													14	-9	-18	R	Parahippocampal Gyrus	3.28	TAL
																													-51	-54	16	L	Superior Temporal Gyrus	3.28	TAL
																													50	-54	3	R	Middle Temporal Gyrus	3.88	TAL
11870922	Karama	2002	Canada	20	heterosexual	24	0	right handed		None						T2* weighted	1.6	1.6	5	54			video	neutral film	1.5	SPM96		ROI	-4	53	3	L	Medial Frontal Gyrus	3.12	TAL
																													2	58	-1	R	Medial Frontal Gyrus	4.41	TAL
																													-36	18	-19	L	Inferior Frontal Gyrus	4.08	TAL
																													51	19	-12	R	Superior Temporal Gyrus	3.31	TAL
																													-2	15	21	L	Anterior Cingulate	3.09	TAL
																													4	19	21	R	Anterior Cingulate	3.64	TAL
																													-32	9	-16	L	Inferior Frontal Gyrus	3.65	TAL
																													30	9	-18	R	Inferior Frontal Gyrus	3.64	TAL
																													-18	-5	-6	L	Lateral Globus Pallidus	3.67	TAL
																													16	-5	-4	R	Medial Globus Pallidus	3.56	TAL
																													-18	-1	-22	L	Uncus	3.97	TAL
																													18	-1	-20	R	Uncus	4.84	TAL
																													-59	-55	23	L	Superior Temporal Gyrus	3.43	TAL
																													61	-55	12	R	Superior Temporal Gyrus	3.41	TAL
24882167	Mascaro	2014	USA	56	heterosexual	32.16	100			healthy	none					T1-weighted	3.5	3.5	2.5	28	2000		pic	women in non-provocative clothing	3	Brain Voyager	block design	ROI	-7	-5	-3	L	Hypothalamus		TAL
																													-4	10	3	L	Caudate Head		TAL
																													14	25	9	R	Caudate Body		TAL
																													5	-23	-9	R	Red Nucleus		TAL
23958585	Sylva	2013	USA	22	heterosexual and homosexual	22.1	0	right-handed		None	None					T2*-weighted	3.44	3.44	3	20	2500		pic	sport	3	AFNI		WB	-16	2	13	L	Caudate Body		TAL
																													-4	-4	56	L	Medial Frontal Gyrus		TAL
																													24	-40	-23	R	*		TAL
																													-47	-30	48	L	Inferior Parietal Lobule		TAL
																													20	-63	-12	R	Declive		TAL
																													13	3	11	R	Caudate Body		TAL
																													3	36	25	R	Anterior Cingulate		TAL
																													-25	-1	-2	L	Putamen		TAL
																													-18	-19	1	L	Thalamus		TAL
																													-14	-18	14	L	Thalamus		TAL
																													-39	-55	35	L	Inferior Parietal Lobule		TAL
																													59	-41	-11	R	Middle Temporal Gyrus		TAL
23958585	Sylva	2013	USA	46	heterosexual and homosexual	22.1	52.17	right-handed		None	None					T2*-weighted	3.44	3.44	3	20	2500		pic	sport	3	AFNI		WB	2	-75	-5	R	Lingual Gyrus		TAL
																													-37	-26	54	L	Postcentral Gyrus		TAL
																													-42	-24	17	L	Insula		TAL
																													-4	-32	66	L	Paracentral Lobule		TAL
																													-19	-44	46	L	Precuneus		TAL
																													-24	-67	24	L	Precuneus		TAL
																													27	-38	-6	R	Parahippocampal Gyrus		TAL
																													-13	-47	3	L	Parahippocampal Gyrus		TAL
																													-35	-74	-6	L	Inferior Occipital Gyrus		TAL
																													40	-24	52	R	Postcentral Gyrus		TAL
																													23	-68	-11	R	Declive		TAL
																													-23	-85	17	L	Middle Occipital Gyrus		TAL
																													4	-65	11	R	Posterior Cingulate		TAL
																													-19	-12	11	L	Thalamus		TAL
																													-28	-29	57	L	Precentral Gyrus		TAL
																													17	-17	20	R	Caudate Body		TAL
																													41	-40	-25	R	Culmen		TAL
																													14	-46	-17	R	Culmen		TAL
																													-23	5	2	L	Putamen		TAL
23830149	Woodard	2013	USA	16	heterosexual	29	0	right-handed		None	None					EPI	4	4	5	39	3000		video	neutral	3	SPM2	block design	WB	14	-70	-8	R	Declive		TAL
																													34	1	-2	R	Claustrum		TAL
																													38	-1	10	R	Insula		TAL
																													48	-33	34	R	Inferior Parietal Lobule		TAL
																													17	-11	5	R	Thalamus		TAL
																													49	-31	17	R	Superior Temporal Gyrus		TAL
																													43	-8	8	R	Insula		TAL
																													-3	-64	2	L	Culmen of Vermis		TAL
																													1	-67	-4	R			TAL
																													-12	-37	-5	L	Culmen		TAL
																													-36	-1	0	L	Claustrum		TAL
																													-34	-29	-8	L	Hippocampus		TAL
																													-55	-37	21	L	Insula		TAL
																													-48	-3	41	L	Precentral Gyrus		TAL
22006991	Gillath	2012	USA	39	heterosexual	19.65	48.71			None	None					EPI				40	2500		pics	neutral	1.5	SPM5	block design	WB	-6	20	24	L	Anterior Cingulate		TAL
																													-32	18	-14	L	Inferior Frontal Gyrus		TAL
																													42	20	14	R	Inferior Frontal Gyrus		TAL
																													-36	20	12	L	Insula		TAL
																													50	-66	-6	R	Middle Occipital Gyrus		TAL
																													-62	-40	-8	L	Middle Temporal Gyrus		TAL
																													-54	-66	8	L	Middle Temporal Gyrus		TAL
																													-8	-72	38	L	Precuneus		TAL
																													6	-58	48	R	Precuneus		TAL
																													12	-72	38	R	Precuneus		TAL
																													66	-46	30	R	Supramarginal Gyrus		TAL
																													-28	20	-10	L	Sub-Gyral		TAL
																													-40	-40	42	L	Inferior Parietal Lobule		TAL
																													6	66	12	R	Medial Frontal Gyrus		TAL
																													60	12	36	R	Middle Frontal Gyrus		TAL
																													58	6	42	R	Middle Frontal Gyrus		TAL
																													34	4	52	R	Middle Frontal Gyrus		TAL
																													38	-86	2	R	Middle Occipital Gyrus		TAL
																													38	-60	28	R	Middle Temporal Gyrus		TAL
																													20	-34	-6	R	Parahippocampal Gyrus		TAL
																													52	-26	50	R	Postcentral Gyrus		TAL
																													4	-44	18	R	Posterior Cingulate		TAL
																													12	-74	42	R	Precuneus		TAL
																													30	-68	40	R	Precuneus		TAL
																													26	44	36	R	Superior Frontal Gyrus		TAL
																													-30	-66	52	L	Superior Parietal Lobule		TAL
																													34	-54	48	R	Superior Parietal Lobule		TAL
																													-10	-6	4	L	Thalamus		TAL
21088699	Metzger	2010	Germany	10	heterosexual	25.6	100	right-handed								single-shot EPI	1.72	1.72	3	24	1000	8	pics	neutral (non-erotic emotional)	7	Brain Voyager	event-related	WB	11	1	14	R	Caudate Body		TAL
																													31	-53	34	R	Angular Gyrus		TAL
																													-21	-61	34	L	Precuneus		TAL
																													-43	-33	42	L	Inferior Parietal Lobule		TAL
																													-51	-33	40	L	Inferior Parietal Lobule		TAL
																													25	-73	28	R	Precuneus		TAL
																													39	-71	4	R	Middle Occipital Gyrus		TAL
																													-51	-67	4	L	Middle Temporal Gyrus		TAL
																													-39	-65	-12	L	Fusiform Gyrus		TAL
																													3	-13	12	R	Thalamus		TAL
18976696	Arnow	2009	USA	20	heterosexual	24.8	0	right-handed								T2-weighted FSE	3.44	3.44	5	30	2500		video	sport	3	SPM99/SPM2	block design	WB	-27	-82	16	L	Middle Occipital Gyrus		TAL
																													-51	-70	-9	L	Middle Occipital Gyrus		TAL
																													-44	-81	9	L	Middle Occipital Gyrus		TAL
																													-46	-59	-2	L	Middle Temporal Gyrus		TAL
																													-35	-84	14	L	Middle Occipital Gyrus		TAL
																													-47	-64	-12	L	Fusiform Gyrus		TAL
																													-26	-60	40	L	Superior Parietal Lobule		TAL
																													-59	-29	31	L	Inferior Parietal Lobule		TAL
																													-26	-69	35	L	Precuneus		TAL
																													-61	-29	19	L	Superior Temporal Gyrus		TAL
																													-29	-79	25	L	Superior Occipital Gyrus		TAL
																													-63	-26	40	L	Postcentral Gyrus		TAL
																													-39	-43	37	L	Supramarginal Gyrus		TAL
																													-1	-63	-27	L	Uvula		TAL
																													-1	34	9	L	Anterior Cingulate		TAL
																													-30	28	-6	L	Inferior Frontal Gyrus		TAL
																													-3	41	12	L	Anterior Cingulate		TAL
																													-30	-74	47	L	Superior Parietal Lobule		TAL
																													-11	-86	39	L	Precuneus		TAL
																													-3	-21	6	L	Thalamus		TAL
																													-14	-1	-5	L	Medial Globus Pallidus		TAL
																													-18	49	1	L	Superior Frontal Gyrus		TAL
																													-16	52	11	L	Medial Frontal Gyrus		TAL
																													-49	5	13	L	Inferior Frontal Gyrus		TAL
																													-1	16	31	L	Cingulate Gyrus		TAL
																													-3	-28	0	L	Pulvinar		TAL
																													-27	32	-17	L	Middle Frontal Gyrus		TAL
																													-38	-83	-13	L	Inferior Occipital Gyrus		TAL
																													-23	-4	-15	L	Amygdala		TAL
																													-12	8	3	L	Caudate Head		TAL
																													-10	-24	-14	L	Substania Nigra		TAL
																													-48	-3	32	L	Precentral Gyrus		TAL
																													-27	3	-28	L	Superior Temporal Gyrus		TAL
																													-42	-31	-8	L	Parahippocampal Gyrus		TAL
																													23	-85	24	R	Cuneus		TAL
																													22	-64	38	R	Precuneus		TAL
																													47	-65	-3	R	Inferior Temporal Gyrus		TAL
																													22	-71	34	R	Precuneus		TAL
																													32	-56	54	R	Superior Parietal Lobule		TAL
																													21	-68	-16	R	Declive		TAL
																													45	-79	3	R	Middle Occipital Gyrus		TAL
																													28	-79	28	R	Cuneus		TAL
																													28	-82	15	R	Middle Occipital Gyrus		TAL
																													20	-66	45	R	Precuneus		TAL
																													12	-48	-24	R	Dentate		TAL
																													25	-52	-24	R	Culmen		TAL
																													34	32	8	R	Inferior Frontal Gyrus		TAL
																													3	31	18	R	Anterior Cingulate		TAL
																													19	16	12	R	Caudate Body		TAL
																													14	-6	-13	R	Parahippocampal Gyrus		TAL
																													28	-12	47	R	Middle Frontal Gyrus		TAL
																													17	-76	50	R	Precuneus		TAL
																													30	-35	-2	R	Hippocampus		TAL
																													25	-35	14	R	Caudate Tail		TAL
																													47	-39	-19	R	Fusiform Gyrus		TAL
																													12	-18	14	R	Thalamus		TAL
																													45	3	29	R	Inferior Frontal Gyrus		TAL
																													30	-9	62	R	Middle Frontal Gyrus		TAL
																													14	-26	6	R	Pulvinar		TAL
																													22	1	-24	R	Uncus		TAL
																													-5	-57	11	L	Posterior Cingulate		TAL
																													40	-18	18	R	Insula		TAL
																													52	-56	34	R	Supramarginal Gyrus		TAL
17469913	Safron	2007	USA	22	heterosexual and homosexual	21	100	right-handed								T2*-weighted	3.44	3.44	3	20	2500		pics	neutral	3		event-related	WB	-4	-90	-3	L	Lingual Gyrus		TAL
																													11	-90	-3	R	Lingual Gyrus		TAL
																													-31	-88	-4	L	Inferior Occipital Gyrus		TAL
																													-34	-88	9	L	Middle Occipital Gyrus		TAL
																													27	-90	4	R	Middle Occipital Gyrus		TAL
																													22	-89	9	R	Middle Occipital Gyrus		TAL
																													27	-84	24	R	Cuneus		TAL
																													-38	-39	56	L	Inferior Parietal Lobule		TAL
																													-1	21	15	L	Anterior Cingulate		TAL
																													-22	-26	5	L	Pulvinar		TAL
																													-14	0	-6	L	Medial Globus Pallidus		TAL
																													-37	-3	4	L	Claustrum		TAL
																													-20	-62	7	L	Posterior Cingulate		TAL
																													16	-34	28	R	Cingulate Gyrus		TAL
																													56	-26	38	R	Postcentral Gyrus		TAL
																													29	-29	64	R	Postcentral Gyrus		TAL
16604320	Gizewski	2006	Germany	22	heterosexual	28	100	right-handed				25		age	female	EPI	3.75	3.75	3	50	3100		video	neutral	1.5	SPM99	block design	ROI	-6	38	-12	L	Medial Frontal Gyrus		TAL
																													30	32	-12	R	Inferior Frontal Gyrus		TAL
																													-30	-9	-20	L	Hippocampus		TAL
																													27	-21	-18	R	Parahippocampal Gyrus		TAL
																													-3	-17	9	L	Thalamus		TAL
																													3	-12	39	R	Cingulate Gyrus		TAL
																													-42	-6	6	L	Insula		TAL
																													2	1	31	R	Cingulate Gyrus		TAL
																													-9	36	-21	L	Rectal Gyrus		TAL
																													-42	-3	-3	L	Insula		TAL
																													42	0	-1	R	Insula		TAL
11549754	Beauregard	2001	Canada	10	heterosexual	23.5	100									T2* weighted	3.36	3.36	5	54	3000		video	neutral	1.5	SPM99	block design	ROI	25	-3	-14	R	Amygdala		TAL
																												ROI	32	20	-26	R	Superior Temporal Gyrus		TAL
																												ROI	1	-7	-9	R	Mammillary Body		TAL
																												WB	-48	-72	0	L	Inferior Temporal Gyrus		TAL
																												WB	51	-66	-9	R	Middle Occipital Gyrus		TAL
																												WB	30	-70	33	R	Precuneus		TAL
																												WB	27	-57	60	R	Superior Parietal Lobule		TAL
																												WB	-30	-54	60	L	Superior Parietal Lobule		TAL
																												WB	-24	-84	21	L	Cuneus		TAL
18588532	Brunetti	2008	Italy	18	heterosexual	24.89	100									T2*‐weighted	4	4	4	60	4087		video	neutral	1.5	Brain Voyager	block design	WB	28	-53	45	R	Superior Parietal Lobule		TAL
																													-24	-48	39	L	Precuneus		TAL
																													53	-28	36	R	Postcentral Gyrus		TAL
																													-55	-30	36	L	Inferior Parietal Lobule		TAL
																													47	5	26	R	Inferior Frontal Gyrus		TAL
																													-46	4	29	L	Inferior Frontal Gyrus		TAL
																													49	-21	21	R	Insula		TAL
																													-52	23	20	L	Inferior Frontal Gyrus		TAL
																													38	27	15	R	Insula		TAL
																													40	-1	4	R	Insula		TAL
																													-41	0	5	L	Insula		TAL
																													0	-14	10	L	Thalamus		TAL
																													-1	-12	8	L	Thalamus		TAL
																													24	-86	2	R	Middle Occipital Gyrus		TAL
																													-27	-89	2	L	Middle Occipital Gyrus		TAL
																													3	25	2	R	Anterior Cingulate		TAL
																													-2	21	2	L	Caudate Head		TAL
																													-49	-58	6	L	Middle Temporal Gyrus		TAL
																													10	-5	-9	R	Hypothalamus		TAL
																													-3	-5	-8	L	Hypothalamus		TAL
																													15	-20	-8	R	Substania Nigra		TAL
																													-17	-17	-8	L	Parahippocampal Gyrus		TAL
																													44	-51	-17	R	Culmen		TAL
																													-44	-46	-15	L	Fusiform Gyrus		TAL
																													24	-1	-16	R	Amygdala		TAL
																													-22	-1	-16	L	Amygdala		TAL
15961048	Ferretti	2005	Italy	10	heterosexual	23	100									T2*-weighted	4	4	4	60	4087		video	neutral	1.5	Brain Voyager	block design	WB	26	-54	39	R	Superior Parietal Lobule		TAL
																													-31	-53	42	L	Inferior Parietal Lobule		TAL
																													53	-32	31	R	Inferior Parietal Lobule		TAL
																													-45	-32	36	L	Inferior Parietal Lobule		TAL
																													44	4	27	R	Inferior Frontal Gyrus		TAL
																													-47	4	28	L	Inferior Frontal Gyrus		TAL
																													49	-21	19	R	Insula		TAL
																													-50	-22	16	L	Insula		TAL
																													40	26	11	R	Inferior Frontal Gyrus		TAL
																													-39	26	14	L	Inferior Frontal Gyrus		TAL
																													39	-2	7	R	Insula		TAL
																													-41	-2	9	L	Insula		TAL
																													2	-14	10	R	Thalamus		TAL
																													-1	-11	8	L	Thalamus		TAL
																													25	-86	3	R	Middle Occipital Gyrus		TAL
																													-27	-89	3	L	Middle Occipital Gyrus		TAL
																													4	25	-5	R	Anterior Cingulate		TAL
																													-2	22	-6	L	Anterior Cingulate		TAL
																													44	-59	-7	R	Fusiform Gyrus		TAL
																													-46	-63	-7	L	Middle Occipital Gyrus		TAL
																													3	-2	-7	R	Hypothalamus		TAL
																													-2	0	-8	L	Hypothalamus		TAL
																													17	-18	-9	R	Parahippocampal Gyrus		TAL
																													-18	-17	-8	L	Parahippocampal Gyrus		TAL
																													44	-51	-17	R	Culmen		TAL
																													-45	-50	-18	L	Culmen		TAL
																													21	-2	-17	R	Amygdala		TAL
																													-22	-1	-17	L	Amygdala		TAL
17596422	Sabatinelli	2007	USA	44			48									EPI	2.5	2.5	5	30	3000		pics		3	brainvoyager qx	event-related		-5	41	5	L	Anterior Cingulate		TAL
																													-10	9	-2	L	Caudate Head		TAL
																													10	9	-2	R	Caudate Head		TAL
11426342	Park	2001	Korea	12	heterosexual	23	100	right-handed								GE EPI	2	2	10	50	6000		video	neutral (documentary film)	1.5		block design						cingulate gyrus
																																	insula
																																	corpus callosum
																																	thalamus
																																	caudate nucleus
																																	globus pallidues
																																	inferior frontal lobe
15129155	Sabatinelli	2004	USA	28		18.5	50									4-shot spiral scan sequence	2.15	2.15	2.15	35	2800		pics	neutral	3	SPM99	block design	ROI					striate
																																	extrastriate
																																	medial parietal cortex
																																	inferior temporal visual cortex
